# Supplementary material for: Uncovering Clinical Risk Factors and Predicting Severe COVID-19 Cases Using UK Biobank Data: Machine Learning Approach
Source: JMIR Public Health Surveill. 2021 Sep 30;7(9):e29544. doi: 10.2196/29544 (PMC8485986; doi:10.2196/29544)
Supplement: Multimedia Appendix 1 [file publichealth_v7i9e29544_app1.xlsx]

## Sheet: Table S1a summary_case_count
			Table S1a. Summary of case counts in the UK Biobank
		Covid-19 Test result updated 14 Dec 2020
		Subject with Phenotype / Dead U071 (Mortality %)											Model	Cohort 1	Cohort 2
		502,524 / 496 (0.099%)											A	hospitalized covid or U071 (Sereve)	non-hospitalized covid (Mild)
		Die before 31 Jan 2020	Die on/after 31 Jan 2020										B	U071 cases	all other covid cases
		28931	473593										C	hospitalized covid or U071 (Sereve)	UKBB subj without covid Dx or tested -ve
			Not Tested / Dead U071		Tested / Dead U071								D	U071 cases	UKBB subj without covid Dx or tested -ve
			428,927 /118 (0.028%)		44,666 / 378 (0.846%)
			Alive	Dead U071	Negative		Positive / Dead U071							Cohort 1	Cohort 2	Total	Prevalence of Cohort 1
			428809	118	36,938 / 19 (0.052%)		7,728 / 359 (7.03%)							2386	5460	7846	0.304104
					Alive	Dead U071	Oupatient		Inpatient					477	7369	7846	0.0607953
					36919	19	5,529 / 69 (1.25%)		2,199 / 290 (13.19%)					2386	465728	468114	0.00509705
							Alive	Dead U071	Alive		Dead U071			477	465728	466205	0.0010242
							5460	69	'1909		290
		Covid-19 Test result (MALE only) updated 14 Dec 2020
		Subject with Phenotype / Dead U071 (Mortality %)											Model	Cohort 1 (Male)	Cohort 2 (Male)
		229,129/ 322 (0.141%)											A	hospitalized covid or U071 (Sereve)	non-hospitalized covid (Mild)
		Die before 31 Jan 2020	Die on/after 31 Jan 2020										B	U071 cases	all other covid cases
		17264	211865										C	hospitalized covid or U071 (Sereve)	UKBB subj without covid Dx or tested -ve
			Not Tested / Dead U071		Tested / Dead U071								D	U071 cases	UKBB subj without covid Dx or tested -ve
			190,864 / 70 (0.037%)		21,001 / 252 (1.200%)
			Alive	Dead U071	Negative		Positive / Dead U071							Cohort 1	Cohort 2	Total	Prevalence of Cohort 1
			190794	70	17,196 / 11 (0.064%)		3,805 / 241 (6.33%)							1358	2517	3875	0.350452
					Alive	Dead U071	Oupatient		Inpatient					311	3564	3875	0.0802581
					17185	11	2,567 / 50 (1.95%)		1,238 / 191 (15.43%)					1358	207979	209337	0.00648715
							Alive	Dead U071	Alive		Dead U071			311	207979	208290	0.00149534
							2517	50	'1047		191
		Covid-19 Test result (FEMALE only) updated 14 Dec 2020
		Subject with Phenotype / Dead U071 (Mortality %)											Model	Cohort 1 (Female)	Cohort 2 (Female)
		273,395/ 174 (0.064%)											A	hospitalized covid or U071 (Sereve)	non-hospitalized covid (Mild)
		Die before 31 Jan 2020	Die on/after 31 Jan 2020										B	U071 cases	all other covid cases
		11667	261728										C	hospitalized covid or U071 (Sereve)	UKBB subj without covid Dx or tested -ve
			Not Tested / Dead U071		Tested / Dead U071								D	U071 cases	UKBB subj without covid Dx or tested -ve
			238,063 / 48 (0.020%)		23,665 / 126 (0.532%)
			Alive	Dead U071	Negative		Positive / Dead U071							Cohort 1	Cohort 2	Total	Prevalence of Cohort 1
			238015	48	19,742 / 8 (0.041%)		3,923 / 118 (3.01%)							1028	2943	3971	0.258877
					Alive	Dead U071	Oupatient		Inpatient					166	3805	3971	0.0418031
					19734	8	2,962 / 19 (0.64%)		961 / 99 (10.30%)					1028	257749	258777	0.00397253
							Alive	Dead U071	Alive		Dead U071			166	257749	257915	0.000644037
							2943	19	'862		99

## Sheet: TableS1b summary_covar
Table S1b. Summary of covariates used in the analysis (missing rate and the percentage of outcome or mean and SD)
Summary of distribution of covariates
Full Description	Missing rate	Case Count (%) / Mean (SD)
Male	0	3,875 (49.4%)
Alcohol drinker status	0.004
Alcohol drinker (Never)	0.004	433 (5.5%)
Alcohol drinker (Previous)		316 (4.0%)
Alcohol drinker (Current)		7,064 (90.0%)
alcohol intake frequency	0.004
Alcohol intake (Daily)	0.004	1,300 (16.6%)
Alcohol intake (3-4/week)		1,727 (22.0%)
Alcohol intake (1-2/week)		2,220 (28.3%)
Alcohol intake (1-3/mth)		904 (11.5%)
Alcohol intake (Occasions)		913 (11.6%)
Alcohol intake (Never)		754 (9.6%)
Cancer diagnosed by doctor	0.008	523 (6.7%)
Ethnic background	0.005
Ethnic (White)	0.005	7,168 (91.4%)
Ethnic (Mixed)		53 (0.7%)
Ethnic (Asian/Asian British)		301 (3.8%)
Ethnic (Black/Black British)		177 (2.3%)
Ethnic (Chinese)		15 (0.2%)
Ethnic (Others)		89 (1.1%)
Smoking status	0.007	53 (0.7%)
Smoking (Never)	0.007	4,014 (51.2%)
Smoking (Previous)		2,891 (36.8%)
Smoking (Current)		888 (11.3%)
	0.035	274 (3.5%)
Blood Group (AA)	0.035	628 (8.0%)
Blood Group (AB)		312 (4.0%)
Blood Group (AO)		2,794 (35.6%)
Blood Group (BB)		56 (0.7%)
Blood Group (BO)		721 (9.2%)
Blood Group (OO)		3,061 (39.0%)
AF	0	430 (5.5%)
CAD	0	866 (11.0%)
Cognitive impairment	0	112 (1.4%)
Depression	0	886 (11.3%)
Stroke	0	151 (1.9%)
Anxiety	0	363 (4.6%)
Psychosis	0	31 (0.4%)
Bipolar	0	46 (0.6%)
Heart failure	0	210 (2.7%)
Asthma	0	1,297 (16.5%)
COPD	0	453 (5.8%)
T1DM	0	87 (1.1%)
T2DM	0	721 (9.2%)
Hypertension	0	2,848 (36.3%)
Age	0	66.13 (8.8)
Sleep Duration	0.008	7.10 (1.2)
Self-report cancer cnt	0.002	0.08 (0.3)
Self-report non-cancer cnt	0.002	2.02 (2.1)
Treatments taken cnt	0.002	2.69 (3.0)
Hip circumference	0.004	104.61 (9.7)
Waist circumference	0.004	92.72 (14.0)
Waist hip ratio	0.004	0.89 (0.1)
Weight	0.005	81.08 (16.8)
BMI	0.006	28.39 (5.1)
Body fat percent	0.019	31.93 (8.5)
Creatinine in urine	0.035	9,656.71 (6221.8)
Sodium in urine	0.037	83.94 (46.7)
Dia. Blood pressure	0.067	82.18 (10.9)
Pulse rate	0.067	69.65 (11.8)
Sys. Blood pressure	0.067	138.26 (19.8)
Potassium in urine	0.037	64.12 (34.2)
Platelet cnt	0.048	252.84 (60.3)
Rbc cnt	0.048	4.53 (0.4)
Wbc cnt	0.048	7.00 (2.3)
Haematocrit percent	0.048	41.07 (3.7)
Haemoglobin	0.048	14.17 (1.3)
Mean corpuscular hgb conc	0.048	34.51 (1.0)
Mean corpuscular hgb	0.048	31.32 (1.9)
Mean corpuscular volume	0.048	90.74 (4.7)
Mean platelet volume	0.048	9.35 (1.1)
Platelet crit	0.048	0.23 (0.1)
Platelet distribution width	0.048	16.50 (0.5)
Rbc distribution width	0.048	13.52 (1.1)
Basophill cnt	0.049	0.04 (0.1)
Eosinophill cnt	0.049	0.18 (0.1)
Lymphocyte cnt	0.049	2.00 (1.6)
Monocyte cnt	0.049	0.48 (0.2)
Neutrophill cnt	0.049	4.30 (1.4)
Nucleated rbc cnt	0.049	0.00 (0.02)
Basophill percent	0.049	0.58 (0.6)
Eosinophill percent	0.049	2.60 (2.0)
Lymphocyte percent	0.049	28.74 (7.5)
Monocyte percent	0.049	7.05 (3.1)
Neutrophill percent	0.049	61.03 (8.6)
Nucleated rbc percent	0.049	0.03 (0.3)
Reticulocyte cnt	0.064	0.06 (0.05)
Scatter reticulocyte cnt	0.064	0.02 (0.01)
Immature reticulocyte fract	0.064	0.29 (0.1)
Reticulocyte volume	0.064	105.73 (7.8)
Mean sphered cell volume	0.064	82.41 (5.3)
Reticulocyte percent	0.064	1.41 (1.0)
Scatter reticulocyte percent	0.064	0.42 (0.2)
Cystatin C	0.065	0.91 (0.2)
Alanine aminotransferase	0.065	24.40 (14.8)
Alkaline phosphatase	0.065	83.50 (27.9)
Cholesterol	0.065	5.56 (1.1)
Gamma glutamyltransferase	0.065	39.59 (44.7)
Urate	0.066	316.33 (83.7)
Aspartate aminotransferase	0.068	26.49 (12.3)
C-reactive protein	0.067	2.82 (4.7)
Creatinine	0.065	73.32 (16.8)
LDL direct	0.067	3.48 (0.9)
Urea	0.065	5.38 (1.4)
HbA1c	0.071	36.44 (7.8)
Total bilirubin	0.069	9.14 (4.4)
Triglycerides	0.066	1.80 (1.1)
IGF-1	0.07	21.47 (5.8)
Apolipoprotein B	0.07	1.02 (0.2)
Vitamin D	0.107	48.39 (21.7)
Testosterone	0.153	6.42 (6.0)
Albumin	0.144	45.10 (2.7)
Calcium	0.144	2.38 (0.1)
Total protein	0.145	72.65 (4.1)
HDL cholesterol	0.144	1.39 (0.4)
Glucose	0.145	5.18 (1.4)
Phosphate	0.145	1.15 (0.2)
Apolipoprotein A	0.149	1.50 (0.3)
SHBG	0.152	49.20 (28.0)
Neuroticism Score	0.199	4.43 (3.3)
Townsend deprivation idx	0.001	-0.74 (3.2)

## Sheet: Table S1c Description abbrev
Table S1c Summary of abbreviations of all covariates
Feature	Full Description	Code	Missing rate	Mean or Case Count	SD / %	Case Cnt (%) / Mean (SD)	total		Feature	Full Description	Code	Missing rate	Mean or Case Count	SD / %	Case Cnt (%) / Mean (SD)	total
sex.1	Male	1	0	211865	#REF!	#REF!			sex.1	Male	1	0	3875	#REF!	#REF!
alcohol_status	Alcohol drinker status		0.00322429	1527			473593		alcohol_status	Alcohol drinker status		#REF!	33			7846
alcohol_status.0	Alcohol drinker (Never)	0	0.00322429	20968	#REF!	#REF!			alcohol_status.0	Alcohol drinker (Never)	0	#REF!	433	#REF!	#REF!
alcohol_status.1	Alcohol drinker (Previous)	1		16114	#REF!	#REF!			alcohol_status.1	Alcohol drinker (Previous)	1		316	#REF!	#REF!
alcohol_status.2	Alcohol drinker (Current)	2		434984	#REF!	#REF!			alcohol_status.2	Alcohol drinker (Current)	2		7064	#REF!	#REF!
alcohol_freq	alcohol intake frequency		0.00292656	1386			473593		alcohol_freq	alcohol intake frequency		#REF!	28			7846
alcohol_freq.1	Alcohol intake (Daily)	1	0.00292656	95163	#REF!	#REF!			alcohol_freq.1	Alcohol intake (Daily)	1	#REF!	1300	#REF!	#REF!
alcohol_freq.2	Alcohol intake (3-4/week)	2		109999	#REF!	#REF!			alcohol_freq.2	Alcohol intake (3-4/week)	2		1727	#REF!	#REF!
alcohol_freq.3	Alcohol intake (1-2/week)	3		122679	#REF!	#REF!			alcohol_freq.3	Alcohol intake (1-2/week)	3		2220	#REF!	#REF!
alcohol_freq.4	Alcohol intake (1-3/mth)	4		53094	#REF!	#REF!			alcohol_freq.4	Alcohol intake (1-3/mth)	4		904	#REF!	#REF!
alcohol_freq.5	Alcohol intake (Occasions)	5		54049	#REF!	#REF!			alcohol_freq.5	Alcohol intake (Occasions)	5		913	#REF!	#REF!
alcohol_freq.6	Alcohol intake (Never)	6		37223	#REF!	#REF!			alcohol_freq.6	Alcohol intake (Never)	6		754	#REF!	#REF!
dx_cancer.1	Cancer diagnosed by doctor	1	0.00544138	33428	#REF!	#REF!			dx_cancer.1	Cancer diagnosed by doctor	1	#REF!	523	#REF!	#REF!
ethnic	Ethnic background		0.00543294	2573			473593		ethnic	Ethnic background		#REF!	43			7846
ethnic.1	Ethnic (White)	1	0.00543294	444986	#REF!	#REF!			ethnic.1	Ethnic (White)	1	#REF!	7168	#REF!	#REF!
ethnic.2	Ethnic (Mixed)	2		2848	#REF!	#REF!			ethnic.2	Ethnic (Mixed)	2		53	#REF!	#REF!
ethnic.3	Ethnic (Asian/Asian British)	3		9492	#REF!	#REF!			ethnic.3	Ethnic (Asian/Asian British)	3		301	#REF!	#REF!
ethnic.4	Ethnic (Black/Black British)	4		7785	#REF!	#REF!			ethnic.4	Ethnic (Black/Black British)	4		177	#REF!	#REF!
ethnic.5	Ethnic (Chinese)	5		1532	#REF!	#REF!			ethnic.5	Ethnic (Chinese)	5		15	#REF!	#REF!
ethnic.6	Ethnic (Others)	6		4377	#REF!	#REF!			ethnic.6	Ethnic (Others)	6		89	#REF!	#REF!
smoking_status	Smoking status		0.00566943	2685	#REF!	#REF!	473593		smoking_status	Smoking status		#REF!	53	#REF!	#REF!	7846
smoking_status.0	Smoking (Never)	0	0.00566943	262665	#REF!	#REF!			smoking_status.0	Smoking (Never)	0	#REF!	4014	#REF!	#REF!
smoking_status.1	Smoking (Previous)	1		160982	#REF!	#REF!			smoking_status.1	Smoking (Previous)	1		2891	#REF!	#REF!
smoking_status.2	Smoking (Current)	2		47261	#REF!	#REF!			smoking_status.2	Smoking (Current)	2		888	#REF!	#REF!
blood_group			0.0295507	13995	#REF!	#REF!	473593		blood_group			#REF!	274	#REF!	#REF!	7846
blood_group.AA	Blood Group (AA)	AA	0.0295507	34248	#REF!	#REF!			blood_group.AA	Blood Group (AA)	AA	#REF!	628	#REF!	#REF!
blood_group.AB	Blood Group (AB)	AB		16658	#REF!	#REF!			blood_group.AB	Blood Group (AB)	AB		312	#REF!	#REF!
blood_group.AO	Blood Group (AO)	AO		165220	#REF!	#REF!			blood_group.AO	Blood Group (AO)	AO		2794	#REF!	#REF!
blood_group.BB	Blood Group (BB)	BB		2627	#REF!	#REF!			blood_group.BB	Blood Group (BB)	BB		56	#REF!	#REF!
blood_group.BO	Blood Group (BO)	BO		41583	#REF!	#REF!			blood_group.BO	Blood Group (BO)	BO		721	#REF!	#REF!
blood_group.OO	Blood Group (OO)	OO		199262	#REF!	#REF!			blood_group.OO	Blood Group (OO)	OO		3061	#REF!	#REF!
AF.1	Atrial Fibrillation	1	0	17603	#REF!	#REF!			AF.1	AF	1	0	430	#REF!	#REF!
CAD.1	Coronary artery disease	1	0	36808	#REF!	#REF!			CAD.1	CAD	1	0	866	#REF!	#REF!
Cognitive_impairment.1	Cognitive impairment	1	0	1076	#REF!	#REF!			Cognitive_impairment.1	Cognitive impairment	1	0	112	#REF!	#REF!
Depression.1	Depression	1	0	38473	#REF!	#REF!			Depression.1	Depression	1	0	886	#REF!	#REF!
Haemorr_stroke.1	Stroke	1	0	5713	#REF!	#REF!			Haemorr_stroke.1	Stroke	1	0	151	#REF!	#REF!
Anxiety.1	Anxiety	1	0	15636	#REF!	#REF!			Anxiety.1	Anxiety	1	0	363	#REF!	#REF!
Psychosis.1	Psychosis	1	0	1282	#REF!	#REF!			Psychosis.1	Psychosis	1	0	31	#REF!	#REF!
Bipolar.1	Bipolar	1	0	1849	#REF!	#REF!			Bipolar.1	Bipolar	1	0	46	#REF!	#REF!
Heart_failure.1	Heart failure	1	0	5858	#REF!	#REF!			Heart_failure.1	Heart failure	1	0	210	#REF!	#REF!
Asthma_Doc_Self.1	Asthma	1	0	66120	#REF!	#REF!			Asthma_Doc_Self.1	Asthma	1	0	1297	#REF!	#REF!
COPD_Doc_Self.1	Chronic obstructive pulmonary disease	1	0	15623	#REF!	#REF!			COPD_Doc_Self.1	COPD	1	0	453	#REF!	#REF!
T1DM_ICD_Self.1	Type 1 diabetes mellitus	1	0	3248	#REF!	#REF!			T1DM_ICD_Self.1	T1DM	1	0	87	#REF!	#REF!
T2DM_ICD_Self.1	Type 2 diabetes mellitus	1	0	25687	#REF!	#REF!			T2DM_ICD_Self.1	T2DM	1	0	721	#REF!	#REF!
Hypertension.1	Hypertension	1	0	154437	#REF!	#REF!			Hypertension.1	Hypertension	1	0	2848	#REF!	#REF!
current_age	Current age		0	68.143	8.098	68.14 (8.1)			current_age	Age		0	66.13	8.811	66.13 (8.8)
sleep_duration	Sleep Duration		0.00807867	7.148	1.094	7.15 (1.1)			sleep_duration	Sleep Duration		0.00807867	7.1	1.166	7.10 (1.2)
cnt_cancers	Self-report cancer count		0.00167443	0.082	0.292	0.08 (0.3)			cnt_cancers	Self-report cancer cnt		0.00167443	0.077	0.281	0.08 (0.3)
cnt_noncancer	Self-report non-cancer count		0.00167443	1.812	1.827	1.81 (1.8)			cnt_noncancer	Self-report non-cancer cnt		0.00167443	2.02	2.056	2.02 (2.1)
cnt_treatment	Treatments taken count		0.00167443	2.359	2.575	2.36 (2.6)			cnt_treatment	Treatments taken cnt		0.00167443	2.692	2.964	2.69 (3.0)
hip_circum	Hip circumference		0.0041069	103.351	9.171	103.35 (9.2)			hip_circum	Hip circumference		0.0041069	104.609	9.676	104.61 (9.7)
waist_circum	Waist circumference		0.00402455	90.024	13.357	90.02 (13.4)			waist_circum	Waist circumference		0.00402455	92.719	14.026	92.72 (14.0)
whr	Waist hip ratio		0.00418714	0.869	0.089	0.87 (0.1)			whr	Waist hip ratio		0.00418714	0.885	0.093	0.89 (0.1)
weight	Weight		0.00504019	77.89	15.832	77.89 (15.8)			weight	Weight		0.00504019	81.078	16.788	81.08 (16.8)
bmi	Body mass index		0.0056462	27.389	4.764	27.39 (4.8)			bmi	BMI		0.0056462	28.389	5.057	28.39 (5.1)
body_fat_percent	Body fat percent		0.019124	31.465	8.553	31.47 (8.6)			body_fat_percent	Body fat percent		0.019124	31.932	8.533	31.93 (8.5)
urine_creat	Creatinine in urine		0.0351927	8847.96	5786.98	8,847.96 (5787.0)			urine_creat	Creatinine in urine		0.0351927	9656.71	6221.79	9,656.71 (6221.8)
urine_sodium	Sodium in urine		0.0371796	77.429	44.421	77.43 (44.4)			urine_sodium	Sodium in urine		0.0371796	83.941	46.654	83.94 (46.7)
dia_blood_pressure	Diastolic Blood pressure		0.0673342	82.199	10.639	82.20 (10.6)			dia_blood_pressure	Dia. Blood pressure		0.0673342	82.175	10.885	82.18 (10.9)
pulse_rate	Pulse rate		0.0673342	69.436	11.509	69.44 (11.5)			pulse_rate	Pulse rate		0.0673342	69.648	11.806	69.65 (11.8)
sys_blood_pressure	Systolic Blood pressure		0.0673616	139.452	19.562	139.45 (19.6)			sys_blood_pressure	Sys. Blood pressure		0.0673616	138.264	19.765	138.26 (19.8)
urine_potassium	Potassium in urine		0.0372282	63.138	33.896	63.14 (33.9)			urine_potassium	Potassium in urine		0.0372282	64.117	34.243	64.12 (34.2)
cnt_platelet	Platelet cnt		0.0476316	253.314	59.313	253.31 (59.3)			cnt_platelet	Platelet cnt		0.0476316	252.836	60.349	252.84 (60.3)
cnt_rbc	Rbc cnt		0.0476253	4.518	0.413	4.52 (0.4)			cnt_rbc	Rbc cnt		0.0476253	4.533	0.43	4.53 (0.4)
cnt_wbc	Wbc cnt		0.0476358	6.852	1.957	6.85 (2.0)			cnt_wbc	Wbc cnt		0.0476358	7.003	2.295	7.00 (2.3)
haematocrit_	Haematocrit percent		0.0476253	41.062	3.525	41.06 (3.5)			haematocrit_	Haematocrit percent		0.0476253	41.067	3.719	41.07 (3.7)
haemoglobin	Haemoglobin		0.0476253	14.168	1.238	14.17 (1.2)			haemoglobin	Haemoglobin		0.0476253	14.169	1.323	14.17 (1.3)
mean_cor_hae_con	Mean corpuscular hgb conc		0.0476401	34.513	1.063	34.51 (1.1)			mean_cor_hae_con	Mean corpuscular hgb conc		0.0476401	34.508	0.99	34.51 (1.0)
mean_cor_haemoglobin	Mean corpuscular hgb		0.0476316	31.426	1.898	31.43 (1.9)			mean_cor_haemoglobin	Mean corpuscular hgb		0.0476316	31.316	1.898	31.32 (1.9)
mean_corpuscular	Mean corpuscular volume		0.0476295	91.047	4.543	91.05 (4.5)			mean_corpuscular	Mean corpuscular volume		0.0476295	90.74	4.697	90.74 (4.7)
mean_platelet_vol	Mean platelet volume		0.0476422	9.336	1.082	9.34 (1.1)			mean_platelet_vol	Mean platelet volume		0.0476422	9.353	1.076	9.35 (1.1)
platelet_crit	Platelet crit		0.0476401	0.233	0.048	0.23 (0.0)			platelet_crit	Platelet crit		0.0476401	0.233	0.05	0.23 (0.1)
platelet_dist_width	Platelet distribution width		0.0476422	16.486	0.52	16.49 (0.5)			platelet_dist_width	Platelet distribution width		0.0476422	16.501	0.533	16.50 (0.5)
rbc_dist_width	Red blood cell distribution width		0.0476295	13.473	0.957	13.47 (1.0)			rbc_dist_width	Rbc distribution width		0.0476295	13.52	1.068	13.52 (1.1)
cnt_basophill	Basophill cnt		0.0494053	0.034	0.05	0.03 (0.1)			cnt_basophill	Basophill cnt		0.0494053	0.036	0.051	0.04 (0.1)
cnt_eosinophill	Eosinophill cnt		0.0494053	0.174	0.137	0.17 (0.1)			cnt_eosinophill	Eosinophill cnt		0.0494053	0.18	0.144	0.18 (0.1)
cnt_lymphocyte	Lymphocyte cnt		0.0494053	1.965	1.027	1.97 (1.0)			cnt_lymphocyte	Lymphocyte cnt		0.0494053	1.997	1.552	2.00 (1.6)
cnt_monocyte	Monocyte cnt		0.0494053	0.472	0.204	0.47 (0.2)			cnt_monocyte	Monocyte cnt		0.0494053	0.483	0.247	0.48 (0.2)
cnt_neutrophill	Neutrophill cnt		0.0494053	4.2	1.383	4.20 (1.4)			cnt_neutrophill	Neutrophill cnt		0.0494053	4.301	1.412	4.30 (1.4)
cnt_nucl_rbc	Nucleated rbc cnt		0.0494285	0.002	0.031	0.00 (0.0)			cnt_nucl_rbc	Nucleated rbc cnt		0.0494285	0.002	0.021	0.00 (0.02)
per_basophill	Basophill percent		0.0493926	0.569	0.601	0.57 (0.6)			per_basophill	Basophill percent		0.0493926	0.576	0.573	0.58 (0.6)
per_eosinophill	Eosinophill percent		0.0493926	2.574	1.867	2.57 (1.9)			per_eosinophill	Eosinophill percent		0.0493926	2.602	2.003	2.60 (2.0)
per_lymphocyte	Lymphocyte percent		0.0493926	29.047	7.401	29.05 (7.4)			per_lymphocyte	Lymphocyte percent		0.0493926	28.741	7.51	28.74 (7.5)
per_monocyte	Monocyte percent		0.0493926	7.042	2.635	7.04 (2.6)			per_monocyte	Monocyte percent		0.0493926	7.054	3.057	7.05 (3.1)
per_neutrophill	Neutrophill percent		0.0493926	60.768	8.425	60.77 (8.4)			per_neutrophill	Neutrophill percent		0.0493926	61.027	8.607	61.03 (8.6)
per_nucl_rbc	Nucleated rbc percent		0.0494349	0.035	0.434	0.04 (0.4)			per_nucl_rbc	Nucleated rbc percent		0.0494349	0.027	0.333	0.03 (0.3)
cnt_reticulocyte	Reticulocyte cnt		0.0644203	0.061	0.038	0.06 (0.0)			cnt_reticulocyte	Reticulocyte cnt		0.0644203	0.064	0.045	0.06 (0.05)
cnt_scatter_reticulo	Scatter reticulocyte cnt		0.0644203	0.018	0.01	0.02 (0.0)			cnt_scatter_reticulo	Scatter reticulocyte cnt		0.0644203	0.019	0.011	0.02 (0.01)
fr_immature_reticulo	Immature reticulocyte fraction		0.0644224	0.29	0.061	0.29 (0.1)			fr_immature_reticulo	Immature reticulocyte fract		0.0644224	0.293	0.061	0.29 (0.1)
mean_reticulocyte_vol	Reticulocyte volume		0.0644224	105.806	7.718	105.81 (7.7)			mean_reticulocyte_vol	Reticulocyte volume		0.0644224	105.733	7.838	105.73 (7.8)
mean_sph_cell_vol	Mean sphered cell volume		0.0644182	82.797	5.236	82.80 (5.2)			mean_sph_cell_vol	Mean sphered cell volume		0.0644182	82.406	5.265	82.41 (5.3)
per_reticulocyte	Reticulocyte percent		0.0644203	1.346	0.887	1.35 (0.9)			per_reticulocyte	Reticulocyte percent		0.0644203	1.408	1.017	1.41 (1.0)
per_scatter_reticulo	Scatter reticulocyte percent		0.0644182	0.4	0.329	0.40 (0.3)			per_scatter_reticulo	Scatter reticulocyte percent		0.0644182	0.42	0.238	0.42 (0.2)
cystatin_c	Cystatin C		0.0649355	0.9	0.158	0.90 (0.2)			cystatin_c	Cystatin C		0.0649355	0.909	0.176	0.91 (0.2)
alk_aminotr	Alanine aminotransferase		0.0652079	23.493	14	23.49 (14.0)			alk_aminotr	Alanine aminotransferase		0.0652079	24.397	14.847	24.40 (14.8)
alk_phosphatase	Alkaline phosphatase		0.0648173	83.144	24.934	83.14 (24.9)			alk_phosphatase	Alkaline phosphatase		0.0648173	83.503	27.86	83.50 (27.9)
cholesterol	Cholesterol		0.064851	5.709	1.133	5.71 (1.1)			cholesterol	Cholesterol		0.064851	5.558	1.132	5.56 (1.1)
gamma_glutamyltr	Gamma glutamyltransferase		0.0652691	36.471	38.592	36.47 (38.6)			gamma_glutamyltr	Gamma glutamyltransferase		0.0652691	39.585	44.69	39.59 (44.7)
urate	Urate		0.0659723	307.743	79.617	307.74 (79.6)			urate	Urate		0.0659723	316.334	83.715	316.33 (83.7)
aspartate_aminotr	Aspartate aminotransferase		0.0683731	26.097	10.131	26.10 (10.1)			aspartate_aminotr	Aspartate aminotransferase		0.0683731	26.492	12.329	26.49 (12.3)
c_reactive_protein	C-reactive protein		0.0667831	2.518	4.161	2.52 (4.2)			c_reactive_protein	C-reactive protein		0.0667831	2.823	4.657	2.82 (4.7)
creatinine	Creatinine		0.0653135	71.938	16.735	71.94 (16.7)			creatinine	Creatinine		0.0653135	73.323	16.774	73.32 (16.8)
ldl_direct	LDL direct		0.0665804	3.568	0.862	3.57 (0.9)			ldl_direct	LDL direct		0.0665804	3.482	0.86	3.48 (0.9)
urea	Urea		0.0654887	5.381	1.341	5.38 (1.3)			urea	Urea		0.0654887	5.378	1.441	5.38 (1.4)
hba1c	HbA1c		0.0711434	35.987	6.484	35.99 (6.5)			hba1c	HbA1c		0.0711434	36.437	7.759	36.44 (7.8)
total_bilirubin	Total bilirubin		0.068865	9.122	4.387	9.12 (4.4)			total_bilirubin	Total bilirubin		0.068865	9.137	4.421	9.14 (4.4)
triglycerides	Triglycerides		0.0655795	1.74	1.02	1.74 (1.0)			triglycerides	Triglycerides		0.0655795	1.799	1.09	1.80 (1.1)
igf_1	IGF-1		0.0699482	21.456	5.636	21.46 (5.6)			igf_1	IGF-1		0.0699482	21.468	5.775	21.47 (5.8)
apolipoprotein_b	Apolipoprotein B		0.0695112	1.034	0.238	1.03 (0.2)			apolipoprotein_b	Apolipoprotein B		0.0695112	1.018	0.238	1.02 (0.2)
vitamin_d	Vitamin D		0.10698	48.536	20.981	48.54 (21.0)			vitamin_d	Vitamin D		0.10698	48.389	21.713	48.39 (21.7)
testosterone	Testosterone		0.153167	5.98	5.956	5.98 (6.0)			testosterone	Testosterone		0.153167	6.418	5.968	6.42 (6.0)
albumin	Albumin		0.143623	45.248	2.585	45.25 (2.6)			albumin	Albumin		0.143623	45.097	2.661	45.10 (2.7)
calcium	Calcium		0.143887	2.38	0.093	2.38 (0.1)			calcium	Calcium		0.143887	2.375	0.093	2.38 (0.1)
total_protein	Total protein		0.144561	72.518	4.068	72.52 (4.1)			total_protein	Total protein		0.144561	72.647	4.149	72.65 (4.1)
hdl_cholesterol	HDL cholesterol		0.14401	1.454	0.38	1.45 (0.4)			hdl_cholesterol	HDL cholesterol		0.14401	1.388	0.359	1.39 (0.4)
glucose	Glucose		0.144631	5.105	1.178	5.11 (1.2)			glucose	Glucose		0.144631	5.177	1.443	5.18 (1.4)
phosphate	Phosphate		0.145294	1.161	0.16	1.16 (0.2)			phosphate	Phosphate		0.145294	1.153	0.16	1.15 (0.2)
apolipoprotein_a	Apolipoprotein A		0.148714	1.545	0.272	1.55 (0.3)			apolipoprotein_a	Apolipoprotein A		0.148714	1.5	0.263	1.50 (0.3)
shbg	Sex Hormone Binding Globulin		0.152152	51.869	27.954	51.87 (28.0)			shbg	SHBG		0.152152	49.196	27.965	49.20 (28.0)
neuroticism_score	Neuroticism Score		0.199226	4.152	3.262	4.15 (3.3)			neuroticism_score	Neuroticism Score		0.199226	4.431	3.334	4.43 (3.3)
townsend_idx	Townsend deprivation index		0.00126058	-1.33	3.071	-1.33 (3.1)			townsend_idx	Townsend deprivation idx		0.00126058	-0.74	3.248	-0.74 (3.2)
cnt, count.

## Sheet: Table S1d Literature_supp_covar
Table S1d Literature support for the choice of covariates
Full Description	References
Male	PMID: 32450906
Alcohol drinker status	PMID: 32400858
Alcohol drinker (Never)
Alcohol drinker (Previous)
Alcohol drinker (Current)
alcohol intake frequency	PMID: 33723508
Alcohol intake (Daily)
Alcohol intake (3-4/week)
Alcohol intake (1-2/week)
Alcohol intake (1-3/mth)
Alcohol intake (Occasions)
Alcohol intake (Never)
Cancer diagnosed by doctor	PMID: 32142622
Ethnic background	PMID: 32663045
Ethnic (White)
Ethnic (Mixed)
Ethnic (Asian/Asian British)
Ethnic (Black/Black British)
Ethnic (Chinese)
Ethnic (Others)
Smoking status	PMID: 32749705
Smoking (Never)
Smoking (Previous)
Smoking (Current)
Blood type	PMID: 33188185
Blood Group (AA)
Blood Group (AB)
Blood Group (AO)
Blood Group (BB)
Blood Group (BO)
Blood Group (OO)
AF	PMID: 33855639
CAD	PMID: 33632508
Cognitive impairment	PMID: 33870876
Depression	PMID: 33870876
Stroke	PMID: 33042672
Anxiety	PMID: 33521769
Psychosis	PMID: 33604657
Bipolar	PMID: 33026219
Heart failure	PMID: 33071085
Asthma	PMID: 33002516
COPD	PMID: 33758801
T1DM	PMID: 33188364
T2DM	PMID: 33188364
Hypertension	PMID: 32389584
Age	PMID: 32546824
Sleep Duration	COVID-19 illness in relation to sleep and burnout pubmed
Self-report cancer cnt	PMID: 32845538
Self-report non-cancer cnt	PMID: 32838147
Treatments taken cnt	PMID: 32817712
Hip circumference	PMID: 32835759
Waist circumference	PMID: 32835759
Waist hip ratio	PMID: 32835759
Weight	PMID: 32835759
BMI	PMID: 32835759
Body fat percent	PMID: 33444201
Creatinine in urine	PMID: 33828483
Sodium in urine	PMID: 33064253
Dia. Blood pressure	PMID: 33006442
Pulse rate	PMID: 32585855
Sys. Blood pressure	PMID: 33006442
Potassium in urine	PMID: 33398605
	Overall evidence of haematological parameters being associated with COVID-19 risk or severity: PMID: 33241996; PMID: 33437468; PMID: 32659214
Platelet cnt	PMID: 32929506
Rbc cnt	PMID: 32374906
Wbc cnt	PMID: 32565226
Haematocrit percent	PMID: 32566620
Haemoglobin	PMID: 32893135
Mean corpuscular hgb conc	PMID: 32955421
Mean corpuscular hgb	PMID: 32955421
Mean corpuscular volume	PMID: 32955421
Mean platelet volume	PMID: 33128497
Platelet crit	PMID: 33135801
Platelet distribution width	PMID: 33772893
Rbc distribution width	PMID: 33178762
Basophill cnt	PMID: 32941618
Eosinophill cnt	PMID: 32562554
Lymphocyte cnt	PMID: 32779838
Monocyte cnt	PMID: 32541836
Neutrophill cnt	PMID: 33198786
Nucleated rbc cnt	PMID: 32420629
Basophill percent	PMID: 32382776
Eosinophill percent	PMID: 32417210
Lymphocyte percent	PMID: 33198786
Monocyte percent	PMID: 33060840
Neutrophill percent	PMID: 33198786
Nucleated rbc percent	PMID: 33269374
Reticulocyte cnt	PMID: 33241996
Scatter reticulocyte cnt	PMID: 33523290
Immature reticulocyte fract	PMID: 33308159
Reticulocyte volume	PMID: 32568604
Mean sphered cell volume	PMID: 33478282
Reticulocyte percent	PMID: 33741487
Scatter reticulocyte percent	PMID: 32568604
Cystatin C	PMID: 33828483
Alanine aminotransferase	PMID: 33020546
Alkaline phosphatase	PMID: 32474033
Cholesterol	PMID: 33157278
Gamma glutamyltransferase	PMID: 32838106
Urate	PMID: 33964922
Aspartate aminotransferase	PMID: 33020546
C-reactive protein	PMID: 32516845
Creatinine	PMID: 33828483
LDL direct	PMID: 32430154
Urea	PMID: 32662893
HbA1c	PMID: 33518528
Total bilirubin	PMID: 32304343
Triglycerides	PMID: 33194061
IGF-1	PMID: 33420872
Apolipoprotein B	PMID: 33237691
Vitamin D	PMID: 32927735
Testosterone	PMID: 32883151
Albumin	PMID: 32722020
Calcium	PMID: 32926424
Total protein	PMID: 32613660
HDL cholesterol	PMID: 33181413
Glucose	PMID: 33181413
Phosphate	PMID: 32926424
Apolipoprotein A	PMID: 33216772
SHBG	PMID: 32511360
Neuroticism Score	PMID: 32837433
Townsend deprivation idx	PMID: 32817712

## Sheet: Table S2a AUC
Table S2a AUCs for all prediction models tested (full/lite model and sex-stratified full model)
(a) FULL Models								(b) LITE models
	Cohort A	Cohort B	Cohort C	Cohort D					Cohort A	Cohort B	Cohort C	Cohort D
Eval. by	AUC	AUC	AUC	AUC				Eval. by	AUC	AUC	AUC	AUC
CV1	73.2488	83.3298	67.16	83.69				CV1	72.2406	83.7187	67.4812	82.86
CV2	71.4014	81.3407	68.2394	80.04				CV2	70.5566	81.114	68.328	80.26
CV3	73.6379	80.3438	69.0879	84.32				CV3	72.597	80.2366	68.1041	84.27
CV4	72.0009	81.591	71.4385	81.96				CV4	70.5426	83.0285	71.9197	84.86
CV5	71.3865	80.6109	72.0403	82.64				CV5	71.9245	80.7936	71.9492	82.91
Avg(CV1-CV5)	72.3351	81.4432	69.5932	82.5				Avg(CV1-CV5)	71.5723	81.7783	69.5564	83
Avg SE	0.66	1.22	0.6	1.17				Avg SE	0.66	1.21	0.6	1.16
Avg 95% CI	[71.05, 73.62]	[79.06, 83.83]	[68.41, 70.78]	[80.24, 84.82]				Avg 95% CI	[70.27, 72.87]	[79.41, 84.15]	[68.37, 70.74]	[80.76, 85.30]
(c) Sex-stratified FULL Model
	Cohort A		Cohort B
Eval. by AUC	Male	Female	Male	Female
CV1	75.0035	67.0448	79.0123	80.7587
CV2	73.7986	64.8582	79.2005	85.1093
CV3	74.1613	67.7601	80.5736	84.9361
CV4	73.9245	67.3046	78.7563	67.4433
CV5	74.6892	70.1637	80.9852	76.1157
Avg(CV1-CV5)	74.3154	67.4263	79.7056	78.8726
	Cohort C		Cohort D
Eval. by AUC	Male	Female	Male	Female
CV1	69.6527	66.4176	81.8266	79.6568
CV2	66.3483	67.4624	79.3199	82.2959
CV3	69.5205	65.4546	78.9651	85.3292
CV4	70.0542	65.2213	71.673	75.4644
CV5	70.0476	64.9808	73.2116	83.8574
Avg(CV1-CV5)	69.1247	65.9073	76.9992	81.3208

## Sheet: Table S2b other_pred_index
Table S2b Predictive Performance Metrics other than AUC-ROC
Predictive Performance Metrics other than AUC-ROC
FULL Models (XGBoost)
cohort	auprc	cutoff	f1	sensitivity	specificity	accuracy	mcc
A	0.535338	0.303186	0.556976	0.648365	0.70293	0.686337	0.329352
B	0.170538	0.0918949	0.245614	0.748428	0.718686	0.720495	0.241404
C	0.0131913	0.146515	0.0166782	0.557418	0.665526	0.664975	0.0336215
D	0.00689674	0.0637053	0.00525185	0.830189	0.678072	0.678227	0.0347643
LITE Models (XGBoost)
cohort	auprc	cutoff	f1	sensitivity	specificity	accuracy	mcc
A	0.526141	0.275887	0.549761	0.676027	0.657692	0.663268	0.308998
B	0.180868	0.0791257	0.24581	0.830189	0.681232	0.690288	0.256238
C	0.014699	0.087451	0.018481	0.590528	0.680745	0.680285	0.0413903
D	0.00572668	0.0935274	0.00495105	0.746331	0.693008	0.693062	0.0304396
The best geometric mean (G-mean) of sensitivity and specificity was used to find the best cutoff threshold of predicted probability.
auprc: Area under the precision-recall curve
mcc: Mathews correlation coefficient

## Sheet: TableS3a RankOfVar_full
	Table S3a Variable importance of all covariates based on the full model, ranked by mean absolute Shapley Value and p-values (number of permutations=500)
	FULL Models		Mean absolute Shapley Value and p-values (number of permutations=500)
		Cohort A					Cohort B					Cohort C					Cohort D
		meanAbsShap	p-value				meanAbsShap	p-value				meanAbsShap	p-value				meanAbsShap	p-value
current_age	Age	0.442	0.00199601		current_age	Age	0.70763	0.00199601		whr	Waist hip ratio	0.113	0.00199601		current_age	Age	0.518629	0.00199601
cnt_treatment	Treatments taken cnt	0.0934	0.00199601		testosterone	Testosterone	0.0694932	0.00199601		townsend_idx	Townsend deprivation idx	0.0955	0.00199601		waist_circum	Townsend deprivation idx	0.136106	0.00199601
cystatin_c	Cystatin C	0.0875	0.00199601		cnt_treatment	Treatments taken cnt	0.0477058	0.00199601		current_age	Age	0.0882	0.00199601		whr	Waist hip ratio	0.131415	0.00199601
whr	Waist hip ratio	0.0854	0.00199601		waist_circum	Waist circumference	0.0347741	0.00199601		cnt_treatment	Treatments taken cnt	0.0628	0.00199601		cnt_treatment	Treatments taken cnt	0.114788	0.00199601
townsend_idx	Townsend deprivation idx	0.0587	0.00399202		rbc_dist_width	Rbc distribution width	0.0269881	0.00199601		waist_circum	Waist circumference	0.0435	0.00199601		townsend_idx	Waist circumference	0.109764	0.00199601
hba1c	HbA1c	0.0558	0.00199601		cystatin_c	Cystatin C	0.0238226	0.00199601		cnt_noncancer	Self-report non-cancer cnt	0.0426	0.00199601		testosterone	Cystatin C	0.0957993	0.00199601
pulse_rate	Pulse rate	0.0481	0.00199601		townsend_idx	Townsend deprivation idx	0.0233248	0.00199601		Hypertension.1	Hypertension	0.0358	0.00199601		cystatin_c	Testosterone	0.0862272	0.00199601
Hypertension.1	Hypertension	0.0478	0.00199601		pulse_rate	Pulse rate	0.019417	0.00399202		cystatin_c	Cystatin C	0.0298	0.0239521		T2DM_ICD_Self.1	Hypertension	0.0612515	0.00199601
apolipoprotein_a	Apolipoprotein A	0.0273	0.0159681		sys_blood_pressure	Sys. Blood pressure	0.0156663	0.00199601		T2DM_ICD_Self.1	T2DM	0.0296	0.00199601		hba1c	Rbc distribution width	0.0457545	0.00199601
hdl_cholesterol	HDL cholesterol	0.0264	0.0159681		per_lymphocyte	Lymphocyte percent	0.0153305	0.00399202		apolipoprotein_a	Apolipoprotein A	0.024	0.0518962		Cognitive_impairment.1	Pulse rate	0.0356263	0.00598802
gamma_glutamyltr	Gamma glutamyltransferase	0.0212	0.0459082		bmi	BMI	0.0151963	0.00199601		albumin	Albumin	0.0204	0.0618762		mean_reticulocyte_vol	T2DM	0.0259857	0.00199601
cnt_noncancer	Self-report non-cancer cnt	0.0177	0.00798403		glucose	Glucose	0.0151035	0.00199601		CAD.1	CAD	0.0173	0.00399202		COPD_Doc_Self.1	IGF-1	0.0259558	0.0159681
testosterone	Testosterone	0.016	0.0798403		hba1c	HbA1c	0.0142591	0.00199601		bmi	BMI	0.016	0.0678643		rbc_dist_width	Cognitive impairment	0.0244637	0.00199601
cnt_lymphocyte	Lymphocyte cnt	0.0151	0.0778443		whr	Waist hip ratio	0.0136931	0.00399202		COPD_Doc_Self.1	COPD	0.0154	0.00199601		AF.1	COPD	0.0209811	0.00199601
total_protein	Total protein	0.0141	0.115768		apolipoprotein_a	Apolipoprotein A	0.0107149	0.00399202		smoking_status.1	Smoking (Previous)	0.0149	0.00598802		alk_aminotr	Phosphate	0.0177947	0.0179641
cnt_wbc	Wbc cnt	0.0141	0.0459082		weight	Weight	0.00989703	0.00199601		gamma_glutamyltr	Gamma glutamyltransferase	0.0144	0.11976		Hypertension.1	Mean platelet volume	0.0168721	0.0359281
igf_1	IGF-1	0.0105	0.187625		mean_platelet_vol	Mean platelet volume	0.00940257	0.00199601		hdl_cholesterol	HDL cholesterol	0.0103	0.129741		c_reactive_protein	HbA1c	0.0159739	0.0299401
T2DM_ICD_Self.1	T2DM	0.00982	0.00399202		urine_sodium	Sodium in urine	0.00797814	0.00998004		testosterone	Testosterone	0.00978	0.161677		mean_platelet_vol	AF	0.0157035	0.00199601
rbc_dist_width	Rbc distribution width	0.00872	0.179641		T2DM_ICD_Self.1	T2DM	0.00723916	0.00199601		hba1c	HbA1c	0.00968	0.155689		pulse_rate	Rbc cnt	0.0156414	0.0179641
albumin	Albumin	0.00831	0.199601		sleep_duration	Sleep Duration	0.00610586	0.00199601		Depression.1	Depression	0.00949	0.00199601		CAD.1	Albumin	0.014449	0.0299401
phosphate	Phosphate	0.00747	0.231537		cnt_rbc	Rbc cnt	0.00561694	0.011976		igf_1	IGF-1	0.00943	0.187625		per_lymphocyte	Neutrophill percent	0.0139469	0.011976
mean_platelet_vol	Mean platelet volume	0.007	0.205589		vitamin_d	Vitamin D	0.00426542	0.00998004		cnt_lymphocyte	Lymphocyte cnt	0.00793	0.175649		ldl_direct	Lymphocyte percent	0.012786	0.0339321
vitamin_d	Vitamin D	0.00657	0.231537		phosphate	Phosphate	0.00394526	0.00998004		ethnic.3	Ethnic (Asian/Asian British)	0.00732	0.00399202		urea	Sys. Blood pressure	0.0120414	0.0419162
alk_phosphatase	Alkaline phosphatase	0.00628	0.249501		cnt_wbc	Wbc cnt	0.00370332	0.00598802		Cognitive_impairment.1	Cognitive impairment	0.00687	0.00199601		gamma_glutamyltr	Alanine aminotransferase	0.0118197	0.0299401
neuroticism_score	Neuroticism Score	0.00626	0.153693		T1DM_ICD_Self.1	T1DM	0.00327158	0.00199601		Heart_failure.1	Heart failure	0.00687	0.00399202		bmi	Reticulocyte volume	0.0115055	0.0479042
per_eosinophill	Eosinophill percent	0.00521	0.259481		Cognitive_impairment.1	Cognitive impairment	0.00321381	0.00199601		total_protein	Total protein	0.0064	0.241517		platelet_crit	BMI	0.0113997	0.0259481
platelet_crit	Platelet crit	0.00491	0.217565		mean_sph_cell_vol	Mean sphered cell volume	0.00313462	0.0139721		AF.1	AF	0.00628	0.00399202		per_neutrophill	Monocyte percent	0.0106433	0.0379242
alk_aminotr	Alanine aminotransferase	0.00426	0.283433		c_reactive_protein	C-reactive protein	0.00305054	0.011976		calcium	Calcium	0.00602	0.235529		total_protein	Glucose	0.0100374	0.0479042
bmi	BMI	0.00394	0.219561		per_neutrophill	Neutrophill percent	0.00303723	0.0139721		urine_creat	Creatinine in urine	0.006	0.247505		albumin	Lymphocyte cnt	0.00940589	0.0399202
urea	Urea	0.00374	0.277445		cnt_neutrophill	Neutrophill cnt	0.00270259	0.00998004		rbc_dist_width	Rbc distribution width	0.00562	0.239521		cnt_noncancer	Platelet crit	0.00916694	0.0419162
Depression.1	Depression	0.00368	0.00798403		CAD.1	CAD	0.00258996	0.00199601		urine_sodium	Sodium in urine	0.00559	0.233533		phosphate	CAD	0.00790259	0.00399202
mean_cor_hae_con	Mean corpuscular hgb conc	0.00322	0.303393		mean_corpuscular	Mean corpuscular volume	0.00255928	0.0139721		creatinine	Creatinine	0.00531	0.259481		dia_blood_pressure	Gamma glutamyltransferase	0.00786396	0.0558882
per_basophill	Basophill percent	0.00296	0.299401		dx_cancer.1	Cancer diagnosed by doctor	0.00247785	0.00199601		body_fat_percent	Body fat percent	0.00524	0.243513		urate	Heart failure	0.00732347	0.00199601
waist_circum	Waist circumference	0.00296	0.175649		fr_immature_reticulo	Immature reticulocyte fract	0.00241649	0.011976		c_reactive_protein	C-reactive protein	0.00511	0.237525		smoking_status.1	Creatinine in urine	0.0066565	0.0798403
per_lymphocyte	Lymphocyte percent	0.00257	0.289421		total_protein	Total protein	0.0023864	0.0179641		cholesterol	Cholesterol	0.0049	0.233533		mean_cor_hae_con	Self-report non-cancer cnt	0.00632048	0.011976
cholesterol	Cholesterol	0.00255	0.327345		urate	Urate	0.00238099	0.0179641		alk_phosphatase	Alkaline phosphatase	0.0049	0.271457		triglycerides	Mean sphered cell volume	0.00498424	0.0778443
c_reactive_protein	C-reactive protein	0.00238	0.333333		per_basophill	Basophill percent	0.00229683	0.0139721		phosphate	Phosphate	0.00467	0.267465		cnt_rbc	Aspartate aminotransferase	0.00453415	0.0758483
sys_blood_pressure	Sys. Blood pressure	0.00238	0.265469		AF.1	AF	0.00228567	0.00199601		weight	Weight	0.00429	0.229541		cnt_lymphocyte	Alkaline phosphatase	0.00440276	0.0618762
urine_potassium	Potassium in urine	0.00236	0.343313		mean_cor_hae_con	Mean corpuscular hgb conc	0.00224418	0.0139721		aspartate_aminotr	Aspartate aminotransferase	0.00424	0.281437		glucose	Ethnic (Black/Black British)	0.00428447	0.00399202
hip_circum	Hip circumference	0.0023	0.225549		body_fat_percent	Body fat percent	0.00200471	0.00998004		urate	Urate	0.00423	0.265469		igf_1	C-reactive protein	0.00427867	0.0738523
CAD.1	CAD	0.00207	0.0159681		cnt_lymphocyte	Lymphocyte cnt	0.00186633	0.0179641		urea	Urea	0.00415	0.273453		aspartate_aminotr	Body fat percent	0.00423629	0.0718563
total_bilirubin	Total bilirubin	0.00203	0.397206		platelet_dist_width	Platelet distribution width	0.00174581	0.0199601		pulse_rate	Pulse rate	0.00397	0.261477		sys_blood_pressure	Vitamin D	0.00365644	0.145709
shbg	SHBG	0.00201	0.381238		igf_1	IGF-1	0.00173573	0.011976		dia_blood_pressure	Dia. Blood pressure	0.00394	0.239521		apolipoprotein_a	SHBG	0.00341827	0.0838323
fr_immature_reticulo	Immature reticulocyte fract	0.00188	0.393214		cnt_eosinophill	Eosinophill cnt	0.00170412	0.00598802		per_eosinophill	Eosinophill percent	0.00383	0.273453		weight	Mean corpuscular volume	0.00329735	0.0758483
alcohol_freq.5	Alcohol intake (Occasions)	0.00187	0.0279441		triglycerides	Triglycerides	0.00139493	0.011976		alk_aminotr	Alanine aminotransferase	0.00378	0.255489		urine_creat	Urea	0.00326569	0.0898204
sleep_duration	Sleep Duration	0.00183	0.135729		Heart_failure.1	Heart failure	0.0012777	0.00199601		cnt_rbc	Rbc cnt	0.0036	0.277445		Heart_failure.1	Smoking (Previous)	0.00312053	0.00598802
cnt_monocyte	Monocyte cnt	0.0018	0.289421		cnt_basophill	Basophill cnt	0.00116838	0.00798403		platelet_crit	Platelet crit	0.0035	0.301397		platelet_dist_width	Cholesterol	0.00286744	0.0698603
creatinine	Creatinine	0.00157	0.371257		cnt_scatter_reticulo	Scatter reticulocyte cnt	0.00108816	0.011976		vitamin_d	Vitamin D	0.00347	0.323353		sleep_duration	Apolipoprotein B	0.00285664	0.0938124
haematocrit_	Haematocrit percent	0.00138	0.331337		alk_aminotr	Alanine aminotransferase	0.00101685	0.0179641		cnt_monocyte	Monocyte cnt	0.00344	0.241517		per_monocyte	Sleep Duration	0.00282481	0.0339321
glucose	Glucose	0.00136	0.431138		smoking_status.2	Smoking (Current)	0.000987921	0.00199601		haemoglobin	Haemoglobin	0.00343	0.229541		vitamin_d	Weight	0.00265041	0.0778443
urine_sodium	Sodium in urine	0.00134	0.423154		gamma_glutamyltr	Gamma glutamyltransferase	0.000860241	0.0299401		cnt_wbc	Wbc cnt	0.00334	0.283433		neuroticism_score	Basophill percent	0.00237528	0.10978
dia_blood_pressure	Dia. Blood pressure	0.00128	0.331337		Bipolar.1	Bipolar	0.000811696	0.00199601		per_neutrophill	Neutrophill percent	0.00321	0.265469		mean_corpuscular	Stroke	0.0022855	0.00399202
cnt_rbc	Rbc cnt	0.00124	0.373253		hdl_cholesterol	HDL cholesterol	0.000775139	0.0339321		urine_potassium	Potassium in urine	0.00303	0.325349		per_reticulocyte	Dia. Blood pressure	0.00214809	0.0958084
mean_reticulocyte_vol	Reticulocyte volume	0.00114	0.439122		albumin	Albumin	0.00069967	0.0319361		mean_platelet_vol	Mean platelet volume	0.00298	0.319361		mean_cor_haemoglobin	Total protein	0.00213556	0.117764
triglycerides	Triglycerides	0.00101	0.439122		per_reticulocyte	Reticulocyte percent	0.000686292	0.0159681		smoking_status.2	Smoking (Current)	0.00297	0.0419162		per_basophill	Calcium	0.00209223	0.11976
ldl_direct	LDL direct	0.000973	0.403194		per_monocyte	Monocyte percent	0.000663845	0.0199601		neuroticism_score	Neuroticism Score	0.00287	0.215569		body_fat_percent	Asthma	0.00205837	0.00598802
per_neutrophill	Neutrophill percent	0.000856	0.379242		cnt_platelet	Platelet cnt	0.000656944	0.0219561		mean_cor_hae_con	Mean corpuscular hgb conc	0.00276	0.323353		urine_potassium	LDL direct	0.00198464	0.0678643
aspartate_aminotr	Aspartate aminotransferase	0.000748	0.433134		shbg	SHBG	0.000629817	0.0479042		glucose	Glucose	0.00266	0.333333		ethnic.4	Creatinine	0.00196041	0.111776
urate	Urate	0.000727	0.447106		aspartate_aminotr	Aspartate aminotransferase	0.000618372	0.0239521		per_lymphocyte	Lymphocyte percent	0.00257	0.321357		smoking_status.2	Platelet distribution width	0.00192765	0.125749
weight	Weight	0.00072	0.407186		cholesterol	Cholesterol	0.000595583	0.0179641		mean_reticulocyte_vol	Reticulocyte volume	0.00247	0.341317		cnt_platelet	Alcohol intake (1-3/mth)	0.00187012	0.011976
body_fat_percent	Body fat percent	0.000544	0.403194		alcohol_freq.3	Alcohol intake (1-2/week)	0.000591432	0.00199601		mean_corpuscular	Mean corpuscular volume	0.00235	0.307385		mean_sph_cell_vol	Urate	0.00174354	0.0958084
mean_sph_cell_vol	Mean sphered cell volume	0.000495	0.431138		urine_creat	Creatinine in urine	0.000531375	0.0359281		ldl_direct	LDL direct	0.0023	0.297405		apolipoprotein_b	Hip circumference	0.00157561	0.0678643
mean_corpuscular	Mean corpuscular volume	0.000424	0.427146		urea	Urea	0.00049839	0.0359281		cnt_platelet	Platelet cnt	0.0022	0.339321		cnt_wbc	Mean corpuscular hgb conc	0.00154123	0.117764
calcium	Calcium	0.000413	0.473054		ethnic.4	Ethnic (Black/Black British)	0.000482736	0.00399202		alcohol_status.2	Alcohol drinker (Current)	0.00215	0.0379242		urine_sodium	Sodium in urine	0.00152378	0.145709
smoking_status.2	Smoking (Current)	0.000363	0.0359281		creatinine	Creatinine	0.000465109	0.0379242		triglycerides	Triglycerides	0.0021	0.335329		Haemorr_stroke.1	Alcohol drinker (Current)	0.00149619	0.00399202
AF.1	AF	0.000314	0.0279441		ldl_direct	LDL direct	0.000454034	0.0279441		total_bilirubin	Total bilirubin	0.00201	0.373253		cnt_monocyte	Smoking (Current)	0.00141984	0.00798403
mean_cor_haemoglobin	Mean corpuscular hgb	0.000314	0.411178		urine_potassium	Potassium in urine	0.000449279	0.0479042		cnt_reticulocyte	Reticulocyte cnt	0.00197	0.271457		cnt_neutrophill	Neuroticism Score	0.00139674	0.0658683
per_scatter_reticulo	Scatter reticulocyte percent	0.000298	0.419162		blood_group.AO	Blood Group (AO)	0.000411163	0.00199601		shbg	SHBG	0.0019	0.321357		Bipolar.1	Wbc cnt	0.00123209	0.10978
urine_creat	Creatinine in urine	0.000272	0.481038		cnt_monocyte	Monocyte cnt	0.000345863	0.0359281		alcohol_freq.4	Alcohol intake (1-3/mth)	0.00186	0.0359281		alk_phosphatase	Apolipoprotein A	0.00108126	0.117764
alcohol_freq.2	Alcohol intake (3-4/week)	0.000268	0.0818363		COPD_Doc_Self.1	COPD	0.000319299	0.00399202		mean_sph_cell_vol	Mean sphered cell volume	0.00185	0.349301		per_scatter_reticulo	HDL cholesterol	0.000781191	0.107784
per_monocyte	Monocyte percent	0.00025	0.48503		mean_reticulocyte_vol	Reticulocyte volume	0.000263878	0.0538922		sys_blood_pressure	Sys. Blood pressure	0.00184	0.373253		haematocrit_	Bipolar	0.000760177	0.00798403
cnt_eosinophill	Eosinophill cnt	0.000246	0.369261		sex.1	Male	0	1		haematocrit_	Haematocrit percent	0.00175	0.315369		shbg	T1DM	0.000670083	0.00998004
haemoglobin	Haemoglobin	0.00021	0.417166		alcohol_status.1	Alcohol drinker (Previous)	0	1		cnt_basophill	Basophill cnt	0.00165	0.201597		creatinine	Haemoglobin	0.000618225	0.125749
per_reticulocyte	Reticulocyte percent	0.000181	0.467066		alcohol_status.2	Alcohol drinker (Current)	0	1		cnt_neutrophill	Neutrophill cnt	0.0016	0.333333		hdl_cholesterol	Platelet cnt	0.00057884	0.127745
cnt_platelet	Platelet cnt	0.000171	0.477046		alcohol_freq.2	Alcohol intake (3-4/week)	0	1		mean_cor_haemoglobin	Mean corpuscular hgb	0.00157	0.333333		hip_circum	Haematocrit percent	0.000499893	0.143713
apolipoprotein_b	Apolipoprotein B	0.000145	0.467066		alcohol_freq.4	Alcohol intake (1-3/mth)	0	1		apolipoprotein_b	Apolipoprotein B	0.00147	0.399202		per_eosinophill	Total bilirubin	0.000343544	0.159681
dx_cancer.1	Cancer diagnosed by doctor	6.81e-05	0.0259481		alcohol_freq.5	Alcohol intake (Occasions)	0	1		per_monocyte	Monocyte percent	0.00139	0.361277		cnt_eosinophill	Psychosis	0.000213188	0.0159681
cnt_neutrophill	Neutrophill cnt	4.48e-05	0.459082		alcohol_freq.6	Alcohol intake (Never)	0	1		per_basophill	Basophill percent	0.00137	0.341317		T1DM_ICD_Self.1	Reticulocyte percent	0.000174638	0.133733
sex.1	Male	0	1		ethnic.2	Ethnic (Mixed)	0	1		per_scatter_reticulo	Scatter reticulocyte percent	0.00133	0.331337		fr_immature_reticulo	Male	0	1
alcohol_status.1	Alcohol drinker (Previous)	0	1		ethnic.3	Ethnic (Asian/Asian British)	0	1		fr_immature_reticulo	Immature reticulocyte fract	0.0013	0.37525		haemoglobin	Alcohol drinker (Previous)	0	1
alcohol_status.2	Alcohol drinker (Current)	0	1		ethnic.5	Ethnic (Chinese)	0	1		Haemorr_stroke.1	Stroke	0.00123	0.011976		calcium	Alcohol intake (3-4/week)	0	1
alcohol_freq.3	Alcohol intake (1-2/week)	0	1		ethnic.6	Ethnic (Others)	0	1		platelet_dist_width	Platelet distribution width	0.00117	0.401198		total_bilirubin	Alcohol intake (1-2/week)	0	1
alcohol_freq.4	Alcohol intake (1-3/mth)	0	1		smoking_status.1	Smoking (Previous)	0	1		ethnic.4	Ethnic (Black/Black British)	0.00111	0.0199601		cholesterol	Alcohol intake (Occasions)	0	1
alcohol_freq.6	Alcohol intake (Never)	0	1		blood_group.AB	Blood Group (AB)	0	1		per_reticulocyte	Reticulocyte percent	0.00106	0.357285		cnt_basophill	Alcohol intake (Never)	0	1
ethnic.2	Ethnic (Mixed)	0	1		blood_group.BB	Blood Group (BB)	0	1		cnt_cancers	Self-report cancer cnt	0.00102	0.0578842		cnt_reticulocyte	Cancer diagnosed by doctor	0	1
ethnic.3	Ethnic (Asian/Asian British)	0	1		blood_group.BO	Blood Group (BO)	0	1		hip_circum	Hip circumference	0.000966	0.307385		dx_cancer.1	Ethnic (Mixed)	0	1
ethnic.4	Ethnic (Black/Black British)	0	1		blood_group.OO	Blood Group (OO)	0	1		blood_group.OO	Blood Group (OO)	0.000951	0.0838323		alcohol_status.1	Ethnic (Asian/Asian British)	0	1
ethnic.5	Ethnic (Chinese)	0	1		Depression.1	Depression	0	1		alcohol_freq.5	Alcohol intake (Occasions)	0.000876	0.0878244		Anxiety.1	Ethnic (Chinese)	0	1
ethnic.6	Ethnic (Others)	0	1		Haemorr_stroke.1	Stroke	0	1		sleep_duration	Sleep Duration	0.000871	0.247505		cnt_scatter_reticulo	Ethnic (Others)	0	1
smoking_status.1	Smoking (Previous)	0	1		Anxiety.1	Anxiety	0	1		cnt_eosinophill	Eosinophill cnt	0.000839	0.355289		Psychosis.1	Blood Group (AB)	0	1
blood_group.AB	Blood Group (AB)	0	1		Psychosis.1	Psychosis	0	1		alcohol_status.1	Alcohol drinker (Previous)	0.000749	0.0399202		alcohol_freq.2	Blood Group (AO)	0	1
blood_group.AO	Blood Group (AO)	0	1		Asthma_Doc_Self.1	Asthma	0	1		Asthma_Doc_Self.1	Asthma	0.000517	0.0818363		alcohol_freq.3	Blood Group (BB)	0	1
blood_group.BB	Blood Group (BB)	0	1		Hypertension.1	Hypertension	0	1		Anxiety.1	Anxiety	0.000515	0.0618762		alcohol_freq.5	Blood Group (BO)	0	1
blood_group.BO	Blood Group (BO)	0	1		cnt_cancers	Self-report cancer cnt	0	1		Bipolar.1	Bipolar	0.000332	0.0199601		blood_group.AO	Blood Group (OO)	0	1
blood_group.OO	Blood Group (OO)	0	1		cnt_noncancer	Self-report non-cancer cnt	0	1		dx_cancer.1	Cancer diagnosed by doctor	0.000221	0.0658683		cnt_cancers	Depression	0	1
Cognitive_impairment.1	Cognitive impairment	0	1		hip_circum	Hip circumference	0	1		cnt_scatter_reticulo	Scatter reticulocyte cnt	0.000129	0.566866		ethnic.6	Anxiety	0	1
Haemorr_stroke.1	Stroke	0	1		dia_blood_pressure	Dia. Blood pressure	0	1		T1DM_ICD_Self.1	T1DM	8.81e-05	0.0459082		sex.1	Self-report cancer cnt	0	1
Anxiety.1	Anxiety	0	1		haematocrit_	Haematocrit percent	0	1		blood_group.AO	Blood Group (AO)	5.46e-05	0.181637		alcohol_status.2	Potassium in urine	0	1
Psychosis.1	Psychosis	0	1		haemoglobin	Haemoglobin	0	1		ethnic.6	Ethnic (Others)	3.65e-05	0.0798403		alcohol_freq.4	Mean corpuscular hgb	0	1
Bipolar.1	Bipolar	0	1		mean_cor_haemoglobin	Mean corpuscular hgb	0	1		alcohol_freq.3	Alcohol intake (1-2/week)	1.78e-05	0.151697		alcohol_freq.6	Basophill cnt	0	1
Heart_failure.1	Heart failure	0	1		platelet_crit	Platelet crit	0	1		sex.1	Male	0	1		ethnic.2	Eosinophill cnt	0	1
Asthma_Doc_Self.1	Asthma	0	1		cnt_nucl_rbc	Nucleated rbc cnt	0	1		alcohol_freq.2	Alcohol intake (3-4/week)	0	1		ethnic.3	Monocyte cnt	0	1
COPD_Doc_Self.1	COPD	0	1		per_eosinophill	Eosinophill percent	0	1		alcohol_freq.6	Alcohol intake (Never)	0	1		ethnic.5	Neutrophill cnt	0	1
T1DM_ICD_Self.1	T1DM	0	1		per_nucl_rbc	Nucleated rbc percent	0	1		ethnic.2	Ethnic (Mixed)	0	1		blood_group.AB	Nucleated rbc cnt	0	1
cnt_cancers	Self-report cancer cnt	0	1		cnt_reticulocyte	Reticulocyte cnt	0	1		ethnic.5	Ethnic (Chinese)	0	1		blood_group.BB	Eosinophill percent	0	1
platelet_dist_width	Platelet distribution width	0	1		per_scatter_reticulo	Scatter reticulocyte percent	0	1		blood_group.AB	Blood Group (AB)	0	1		blood_group.BO	Nucleated rbc percent	0	1
cnt_basophill	Basophill cnt	0	1		alk_phosphatase	Alkaline phosphatase	0	1		blood_group.BB	Blood Group (BB)	0	1		blood_group.OO	Reticulocyte cnt	0	1
cnt_nucl_rbc	Nucleated rbc cnt	0	1		total_bilirubin	Total bilirubin	0	1		blood_group.BO	Blood Group (BO)	0	1		Depression.1	Scatter reticulocyte cnt	0	1
per_nucl_rbc	Nucleated rbc percent	0	1		apolipoprotein_b	Apolipoprotein B	0	1		Psychosis.1	Psychosis	0	1		Asthma_Doc_Self.1	Immature reticulocyte fract	0	1
cnt_reticulocyte	Reticulocyte cnt	0	1		calcium	Calcium	0	1		cnt_nucl_rbc	Nucleated rbc cnt	0	1		cnt_nucl_rbc	Scatter reticulocyte percent	0	1
cnt_scatter_reticulo	Scatter reticulocyte cnt	0	1		neuroticism_score	Neuroticism Score	0	1		per_nucl_rbc	Nucleated rbc percent	0	1		per_nucl_rbc	Triglycerides	0	1

## Sheet: TableS3b rank_var_lite
	Table S3b Variable importance of all covariates based on the lite model, ranked by mean absolute Shapley Value and p-values (number of permutations=500)
	Lite model		Mean absolute Shapley Value and p-values (number of permutations=500)
		Cohort A					Cohort B					Cohort C					Cohort D
		meanAbsShap	p-value				meanAbsShap	p-value				meanAbsShap	p-value				meanAbsShap	p-value
current_age	Age	0.496	0.00199601		current_age	Age	0.720812	0.00199601		waist_circum	Waist circumference	0.153397	0.00199601		current_age	Age	0.57566	0.00199601
cnt_treatment	Treatments taken cnt	0.121	0.00199601		cnt_treatment	Treatments taken cnt	0.0789971	0.0139721		current_age	Age	0.120323	0.00199601		waist_circum	Waist circumference	0.247976	0.00199601
waist_circum	Waist circumference	0.0845	0.00199601		waist_circum	Waist circumference	0.0705675	0.0399202		cnt_treatment	Treatments taken cnt	0.10212	0.00199601		cnt_treatment	Treatments taken cnt	0.153767	0.00199601
sex.1	Male	0.0577	0.00199601		sex.1	Male	0.0480391	0.00998004		cnt_noncancer	Self-report non-cancer cnt	0.0635458	0.00199601		T2DM_ICD_Self.1	Male	0.0984506	0.00199601
cnt_noncancer	Self-report non-cancer cnt	0.054	0.00399202		bmi	BMI	0.034338	0.241517		T2DM_ICD_Self.1	T2DM	0.0504482	0.00199601		sex.1	BMI	0.0433187	0.0359281
T2DM_ICD_Self.1	T2DM	0.0466	0.00199601		T2DM_ICD_Self.1	T2DM	0.0273804	0.00598802		sex.1	Male	0.0493678	0.00399202		weight	T2DM	0.0426215	0.00199601
smoking_status.2	Smoking (Current)	0.0256	0.00399202		sys_blood_pressure	Sys. Blood pressure	0.0268747	0.267465		bmi	BMI	0.0394409	0.215569		COPD_Doc_Self.1	COPD	0.0387298	0.00199601
bmi	BMI	0.0224	0.167665		weight	Weight	0.0265911	0.275449		smoking_status.1	Smoking (Previous)	0.024483	0.0299401		AF.1	Cognitive impairment	0.0290374	0.00199601
Depression.1	Depression	0.0154	0.0159681		Cognitive_impairment.1	Cognitive impairment	0.0153496	0.00598802		COPD_Doc_Self.1	COPD	0.023867	0.00199601		Cognitive_impairment.1	Smoking (Current)	0.0259806	0.00598802
dia_blood_pressure	Dia. Blood pressure	0.0131	0.247505		smoking_status.2	Smoking (Current)	0.0124394	0.0479042		CAD.1	CAD	0.0225254	0.00399202		dia_blood_pressure	Sys. Blood pressure	0.0243082	0.0838323
alcohol_status.2	Alcohol drinker (Current)	0.0129	0.0199601		AF.1	AF	0.0109389	0.0359281		smoking_status.2	Smoking (Current)	0.0218485	0.011976		bmi	AF	0.0240007	0.00199601
sys_blood_pressure	Sys. Blood pressure	0.0112	0.311377		T1DM_ICD_Self.1	T1DM	0.00862114	0.0199601		ethnic.3	Ethnic (Asian/Asian British)	0.0164876	0.00199601		smoking_status.1	Weight	0.0216154	0.105788
CAD.1	CAD	0.0103	0.0219561		dia_blood_pressure	Dia. Blood pressure	0.00739403	0.483034		Depression.1	Depression	0.015539	0.0319361		cnt_noncancer	Self-report non-cancer cnt	0.0200252	0.0379242
weight	Weight	0.00857	0.333333		cnt_noncancer	Self-report non-cancer cnt	0.00687733	0.301397		AF.1	AF	0.0111348	0.00998004		CAD.1	Smoking (Previous)	0.0195213	0.0139721
smoking_status.1	Smoking (Previous)	0.00676	0.0798403		CAD.1	CAD	0.00638186	0.0558882		weight	Weight	0.0101937	0.532934		sys_blood_pressure	CAD	0.0182378	0.0139721
ethnic.4	Ethnic (Black/Black British)	0.00331	0.0339321		Bipolar.1	Bipolar	0.00625707	0.0239521		dia_blood_pressure	Dia. Blood pressure	0.00934514	0.457086		smoking_status.2	Ethnic (Black/Black British)	0.0155626	0.00199601
ethnic.3	Ethnic (Asian/Asian British)	0.0032	0.0339321		dx_cancer.1	Cancer diagnosed by doctor	0.00564856	0.0459082		Heart_failure.1	Heart failure	0.00888718	0.00598802		ethnic.4	Alcohol drinker (Current)	0.0112606	0.011976
COPD_Doc_Self.1	COPD	0.00242	0.0618762		ethnic.4	Ethnic (Black/Black British)	0.00539823	0.0798403		Cognitive_impairment.1	Cognitive impairment	0.00801725	0.00199601		Heart_failure.1	Heart failure	0.00794577	0.00598802
Heart_failure.1	Heart failure	0.000945	0.0638723		COPD_Doc_Self.1	COPD	0.00463519	0.0878244		alcohol_status.2	Alcohol drinker (Current)	0.00676111	0.0678643		Haemorr_stroke.1	Asthma	0.00651687	0.0199601
cnt_cancers	Self-report cancer cnt	0.000553	0.129741		Asthma_Doc_Self.1	Asthma	0.00403964	0.101796		sys_blood_pressure	Sys. Blood pressure	0.00641828	0.54491		ethnic.3	Dia. Blood pressure	0.00531573	0.267465
AF.1	AF	0.000373	0.0858283		Heart_failure.1	Heart failure	0.00222143	0.0778443		ethnic.4	Ethnic (Black/Black British)	0.00640632	0.0239521		alcohol_status.1	Stroke	0.00467173	0.00798403
T1DM_ICD_Self.1	T1DM	0.000334	0.0858283		alcohol_status.2	Alcohol drinker (Current)	0.00186017	0.0818363		Haemorr_stroke.1	Stroke	0.00327624	0.0439122		Bipolar.1	Bipolar	0.0035295	0.00998004
Asthma_Doc_Self.1	Asthma	0.000316	0.0798403		Psychosis.1	Psychosis	0.00101277	0.155689		alcohol_status.1	Alcohol drinker (Previous)	0.00315264	0.0958084		dx_cancer.1	T1DM	0.00293896	0.00998004
Bipolar.1	Bipolar	0.000302	0.0778443		Depression.1	Depression	0.00088653	0.121756		cnt_cancers	Self-report cancer cnt	0.00161556	0.235529		T1DM_ICD_Self.1	Ethnic (Asian/Asian British)	0.00288659	0.0279441
dx_cancer.1	Cancer diagnosed by doctor	0.000263	0.0698603		alcohol_status.1	Alcohol drinker (Previous)	0	1		dx_cancer.1	Cancer diagnosed by doctor	0.00160416	0.195609		alcohol_status.2	Depression	0.00178103	0.0518962
Cognitive_impairment.1	Cognitive impairment	0.000246	0.0578842		ethnic.2	Ethnic (Mixed)	0	1		Anxiety.1	Anxiety	0.00149438	0.213573		Depression.1	Cancer diagnosed by doctor	0.00113412	0.0439122
Anxiety.1	Anxiety	0.000182	0.0878244		ethnic.3	Ethnic (Asian/Asian British)	0	1		Asthma_Doc_Self.1	Asthma	0.000541355	0.377246		Asthma_Doc_Self.1	Self-report cancer cnt	0.000527357	0.0778443
ethnic.5	Ethnic (Chinese)	9.38e-05	0.0998004		ethnic.5	Ethnic (Chinese)	0	1		Psychosis.1	Psychosis	0.000314083	0.143713		Anxiety.1	Psychosis	0.000525234	0.0279441
ethnic.6	Ethnic (Others)	3.25e-05	0.0778443		ethnic.6	Ethnic (Others)	0	1		ethnic.6	Ethnic (Others)	0.0003119	0.235529		Psychosis.1	Alcohol drinker (Previous)	0	1
alcohol_status.1	Alcohol drinker (Previous)	0	1		smoking_status.1	Smoking (Previous)	0	1		T1DM_ICD_Self.1	T1DM	0.000281157	0.235529		ethnic.6	Ethnic (Mixed)	0	1
ethnic.2	Ethnic (Mixed)	0	1		Haemorr_stroke.1	Stroke	0	1		Bipolar.1	Bipolar	0.0001947	0.223553		cnt_cancers	Ethnic (Chinese)	0	1
Haemorr_stroke.1	Stroke	0	1		Anxiety.1	Anxiety	0	1		ethnic.5	Ethnic (Chinese)	0.000153667	0.189621		ethnic.2	Ethnic (Others)	0	1
Psychosis.1	Psychosis	0	1		cnt_cancers	Self-report cancer cnt	0	1		ethnic.2	Ethnic (Mixed)	0	1		ethnic.5	Anxiety	0	1

## Sheet: TableS3c rank_var_sex-specific
	Table S3c Variable importance of all covariates based on the sex-stratified full model, ranked by mean absolute Shapley Value and p-values (number of permutations=500)
	Sex-stratified Models			Mean absolute Shapley Value and p-values (number of permutations=500)
		Cohort A (Male)				Cohort A (Female)				Cohort B (Male)				Cohort B (Female)				Cohort C (Male)				Cohort C (Female)				Cohort D (Male)				Cohort D (Female)
		meanAbsShap	p-value			meanAbsShap	p-value			meanAbsShap	p-value			meanAbsShap	p-value			meanAbsShap	p-value			meanAbsShap	p-value			meanAbsShap	p-value			meanAbsShap	p-value
current_age	Current age	0.529995	0.00199601	current_age	Current age	0.274465	0.00199601	current_age	Current age	0.542	0.00199601	current_age	Current age	0.449	0.00199601	cnt_treatment	Treatments taken count	0.0852	0.00199601	waist_circum	Waist circumference	0.0438	0.00798403	current_age	Current age	0.463316	0.00497512	current_age	Current age	0.338411	0.00497512
cnt_treatment	Treatments taken count	0.125453	0.00199601	cystatin_c	Cystatin C	0.106701	0.00199601	cnt_treatment	Treatments taken count	0.0508	0.00399202	cystatin_c	Cystatin C	0.0721	0.00199601	current_age	Current age	0.0696	0.00199601	townsend_idx	Townsend deprivation index	0.0389	0.0439122	cnt_treatment	Treatments taken count	0.132466	0.00497512	townsend_idx	Townsend deprivation index	0.1227	0.00497512
townsend_idx	Townsend deprivation index	0.0735832	0.00199601	cnt_treatment	Treatments taken count	0.0614239	0.00199601	body_fat_percent	Body fat percent	0.0264	0.00399202	townsend_idx	Townsend deprivation index	0.0324	0.00199601	townsend_idx	Townsend deprivation index	0.053	0.00998004	current_age	Current age	0.0333	0.0259481	body_fat_percent	Body fat percent	0.0601386	0.00995025	cystatin_c	Cystatin C	0.115533	0.0149254
cystatin_c	Cystatin C	0.0721626	0.00199601	hba1c	HbA1c	0.0506674	0.00598802	urine_sodium	Sodium in urine	0.0218	0.00998004	hba1c	HbA1c	0.024	0.00199601	whr	Waist hip ratio	0.0484	0.0179641	cnt_treatment	Treatments taken count	0.0311	0.0199601	townsend_idx	Townsend deprivation index	0.051632	0.0149254	cnt_treatment	Treatments taken count	0.0593476	0.00995025
hba1c	HbA1c	0.0686193	0.00399202	whr	Waist hip ratio	0.0402125	0.00399202	hba1c	HbA1c	0.017	0.00798403	alk_phosphatase	Alkaline phosphatase	0.0237	0.00199601	Hypertension.1	Hypertension	0.0285	0.00399202	cystatin_c	Cystatin C	0.0147	0.179641	whr	Waist hip ratio	0.0417622	0.00995025	gamma_glutamyltr	Gamma glutamyltransferase	0.0542655	0.0199005
apolipoprotein_a	Apolipoprotein A	0.044421	0.00998004	townsend_idx	Townsend deprivation index	0.0382137	0.0299401	pulse_rate	Pulse rate	0.0131	0.011976	bmi	Body mass index	0.0171	0.00199601	body_fat_percent	Body fat percent	0.0231	0.0698603	apolipoprotein_a	Apolipoprotein A	0.0116	0.207585	rbc_dist_width	Red blood cell distribution width	0.0415328	0.0199005	whr	Waist hip ratio	0.0508182	0.0298507
albumin	Albumin	0.04079	0.00199601	cnt_noncancer	Self-report non-cancer count	0.0360645	0.00199601	aspartate_aminotr	Aspartate aminotransferase	0.0105	0.0179641	urate	Urate	0.0171	0.00199601	T2DM_ICD_Self.1	Type 2 diabetes mellitus	0.022	0.00199601	COPD_Doc_Self.1	Chronic obstructive pulmonary disease	0.0105	0.00399202	hba1c	HbA1c	0.0337183	0.0348259	waist_circum	Waist circumference	0.046942	0.0149254
rbc_dist_width	Red blood cell distribution width	0.0385067	0.00598802	pulse_rate	Pulse rate	0.0241072	0.0179641	fr_immature_reticulo	Immature reticulocyte fraction	0.0101	0.0179641	cnt_treatment	Treatments taken count	0.0149	0.00199601	hba1c	HbA1c	0.0156	0.155689	c_reactive_protein	C-reactive protein	0.00819	0.245509	waist_circum	Waist circumference	0.0277252	0.0199005	Hypertension.1	Hypertension	0.0366696	0.00497512
cnt_noncancer	Self-report non-cancer count	0.0378536	0.00598802	total_protein	Total protein	0.0212455	0.0359281	rbc_dist_width	Red blood cell distribution width	0.00941	0.00598802	igf_1	IGF-1	0.0135	0.00399202	bmi	Body mass index	0.012	0.157685	body_fat_percent	Body fat percent	0.00798	0.205589	AF.1	Atrial Fibrillation	0.0262977	0.00497512	c_reactive_protein	C-reactive protein	0.0291605	0.114428
pulse_rate	Pulse rate	0.0368684	0.00399202	Hypertension.1	Hypertension	0.0170722	0.00399202	sleep_duration	Sleep Duration	0.00902	0.00598802	glucose	Glucose	0.0135	0.00199601	cystatin_c	Cystatin C	0.0118	0.199601	hdl_cholesterol	HDL cholesterol	0.00686	0.259481	T2DM_ICD_Self.1	Type 2 diabetes mellitus	0.0228997	0.00497512	per_lymphocyte	Lymphocyte percent	0.0244075	0.0845771
Hypertension.1	Hypertension	0.0331201	0.00199601	vitamin_d	Vitamin D	0.0134947	0.0898204	urine_creat	Creatinine in urine	0.00838	0.0339321	sys_blood_pressure	Systolic Blood pressure	0.0129	0.00199601	AF.1	Atrial Fibrillation	0.00993	0.00798403	whr	Waist hip ratio	0.00624	0.279441	igf_1	IGF-1	0.0198069	0.0597015	glucose	Glucose	0.0227364	0.0845771
cnt_lymphocyte	Lymphocyte cnt	0.0280074	0.0139721	cnt_neutrophill	Neutrophill cnt	0.0134403	0.0499002	urate	Urate	0.00784	0.0239521	whr	Waist hip ratio	0.0124	0.00199601	albumin	Albumin	0.00854	0.245509	bmi	Body mass index	0.00605	0.291417	smoking_status.1	Smoking (Previous)	0.0187689	0.00497512	rbc_dist_width	Red blood cell distribution width	0.0219811	0.0995025
body_fat_percent	Body fat percent	0.0256635	0.00798403	gamma_glutamyltr	Gamma glutamyltransferase	0.0130784	0.0578842	sys_blood_pressure	Systolic Blood pressure	0.00763	0.0399202	c_reactive_protein	C-reactive protein	0.0116	0.00199601	alk_phosphatase	Alkaline phosphatase	0.00728	0.281437	gamma_glutamyltr	Gamma glutamyltransferase	0.00564	0.299401	Cognitive_impairment.1	Cognitive impairment	0.0184859	0.00497512	Cognitive_impairment.1	Cognitive impairment	0.0157668	0.00497512
whr	Waist hip ratio	0.017184	0.0319361	per_eosinophill	Eosinophill percent	0.0118803	0.0798403	dx_cancer.1	Cancer diagnosed by doctor	0.00736	0.00199601	per_lymphocyte	Lymphocyte percent	0.0101	0.00199601	cnt_noncancer	Self-report non-cancer count	0.00694	0.107784	Cognitive_impairment.1	Cognitive impairment	0.00487	0.00199601	pulse_rate	Pulse rate	0.0170427	0.079602	bmi	Body mass index	0.0147839	0.0995025
shbg	Sex Hormone Binding Globulin	0.0159758	0.0698603	c_reactive_protein	C-reactive protein	0.00948876	0.0878244	T1DM_ICD_Self.1	Type 1 diabetes mellitus	0.00732	0.00199601	body_fat_percent	Body fat percent	0.00967	0.00199601	igf_1	IGF-1	0.0069	0.269461	phosphate	Phosphate	0.00429	0.373253	fr_immature_reticulo	Immature reticulocyte fraction	0.0161093	0.0895522	albumin	Albumin	0.0128481	0.129353
igf_1	IGF-1	0.0137485	0.0658683	alcohol_freq.5	Alcohol intake (Occasions)	0.00939711	0.00998004	mean_platelet_vol	Mean platelet volume	0.00725	0.0379242	gamma_glutamyltr	Gamma glutamyltransferase	0.00762	0.00199601	pulse_rate	Pulse rate	0.00652	0.245509	CAD.1	Coronary artery disease	0.0041	0.0199601	CAD.1	Coronary artery disease	0.0154759	0.0199005	COPD_Doc_Self.1	Chronic obstructive pulmonary disease	0.0127019	0.00995025
cnt_wbc	Wbc cnt	0.00860994	0.0558882	cnt_monocyte	Monocyte cnt	0.00922731	0.0578842	glucose	Glucose	0.00702	0.0359281	pulse_rate	Pulse rate	0.00731	0.00199601	Depression.1	Depression	0.00555	0.0219561	mean_reticulocyte_vol	Reticulocyte volume	0.00374	0.339321	total_bilirubin	Total bilirubin	0.0124585	0.079602	alcohol_status.2	Alcohol drinker (Current)	0.0124544	0.00995025
hdl_cholesterol	HDL cholesterol	0.00834419	0.0618762	waist_circum	Waist circumference	0.00831096	0.0359281	total_protein	Total protein	0.00649	0.0399202	waist_circum	Waist circumference	0.0063	0.00399202	Cognitive_impairment.1	Cognitive impairment	0.00546	0.00199601	neuroticism_score	Neuroticism Score	0.00367	0.243513	COPD_Doc_Self.1	Chronic obstructive pulmonary disease	0.0122004	0.00497512	mean_platelet_vol	Mean platelet volume	0.0121701	0.134328
alk_phosphatase	Alkaline phosphatase	0.00791705	0.0998004	total_bilirubin	Total bilirubin	0.00711634	0.131737	cnt_rbc	Rbc cnt	0.00632	0.0259481	weight	Weight	0.00594	0.00199601	rbc_dist_width	Red blood cell distribution width	0.0053	0.273453	T2DM_ICD_Self.1	Type 2 diabetes mellitus	0.00358	0.0159681	cystatin_c	Cystatin C	0.0117906	0.144279	body_fat_percent	Body fat percent	0.0101007	0.139303
fr_immature_reticulo	Immature reticulocyte fraction	0.00767653	0.0898204	cnt_wbc	Wbc cnt	0.00667299	0.135729	townsend_idx	Townsend deprivation index	0.00565	0.0459082	cnt_noncancer	Self-report non-cancer count	0.00529	0.00199601	CAD.1	Coronary artery disease	0.00512	0.0279441	urea	Urea	0.00331	0.377246	alk_aminotr	Alanine aminotransferase	0.0109995	0.0746269	per_neutrophill	Neutrophill percent	0.00920953	0.134328
neuroticism_score	Neuroticism Score	0.00741746	0.0379242	igf_1	IGF-1	0.00630304	0.147705	alk_aminotr	Alanine aminotransferase	0.00565	0.0319361	urine_potassium	Potassium in urine	0.00519	0.00199601	shbg	Sex Hormone Binding Globulin	0.00403	0.321357	urine_potassium	Potassium in urine	0.00319	0.363273	albumin	Albumin	0.0109961	0.119403	urate	Urate	0.00886874	0.18408
vitamin_d	Vitamin D	0.00736877	0.0978044	calcium	Calcium	0.00471226	0.143713	mean_corpuscular	Mean corpuscular volume	0.00514	0.0319361	testosterone	Testosterone	0.00515	0.00199601	COPD_Doc_Self.1	Chronic obstructive pulmonary disease	0.00367	0.0179641	hip_circum	Hip circumference	0.00309	0.275449	bmi	Body mass index	0.0109196	0.0845771	cnt_platelet	Platelet cnt	0.00850263	0.154229
mean_cor_hae_con	Mean corpuscular hgb conc	0.00728198	0.0898204	bmi	Body mass index	0.0046741	0.123752	Cognitive_impairment.1	Cognitive impairment	0.00474	0.00199601	AF.1	Atrial Fibrillation	0.00479	0.00199601	ethnic.3	Ethnic (Asian/Asian British)	0.00366	0.0159681	alk_aminotr	Alanine aminotransferase	0.00278	0.365269	urine_creat	Creatinine in urine	0.0103735	0.129353	cnt_wbc	Wbc cnt	0.00786776	0.139303
Depression.1	Depression	0.00656454	0.00798403	phosphate	Phosphate	0.00451209	0.181637	vitamin_d	Vitamin D	0.00464	0.0518962	rbc_dist_width	Red blood cell distribution width	0.00424	0.00199601	Heart_failure.1	Heart failure	0.00358	0.00798403	cnt_neutrophill	Neutrophill cnt	0.00274	0.345309	Hypertension.1	Hypertension	0.0102697	0.00497512	cnt_monocyte	Monocyte cnt	0.00724306	0.159204
total_protein	Total protein	0.0055805	0.111776	per_lymphocyte	Lymphocyte percent	0.00426645	0.137725	waist_circum	Waist circumference	0.00458	0.0219561	mean_cor_hae_con	Mean corpuscular hgb conc	0.00413	0.00399202	cnt_lymphocyte	Lymphocyte cnt	0.00354	0.313373	albumin	Albumin	0.00263	0.407186	cnt_rbc	Rbc cnt	0.0101843	0.104478	testosterone	Testosterone	0.00713012	0.223881
creatinine	Creatinine	0.00552956	0.0998004	per_reticulocyte	Reticulocyte percent	0.00426189	0.123752	platelet_dist_width	Platelet distribution width	0.0045	0.0379242	per_monocyte	Monocyte percent	0.00365	0.00199601	smoking_status.1	Smoking (Previous)	0.00354	0.0718563	weight	Weight	0.00262	0.351297	testosterone	Testosterone	0.00889012	0.134328	platelet_crit	Platelet crit	0.00686308	0.18408
alk_aminotr	Alanine aminotransferase	0.00492732	0.10978	testosterone	Testosterone	0.00419744	0.163673	weight	Weight	0.00443	0.0239521	cnt_neutrophill	Neutrophill cnt	0.00352	0.00399202	c_reactive_protein	C-reactive protein	0.00318	0.335329	urate	Urate	0.00261	0.379242	platelet_crit	Platelet crit	0.00873167	0.154229	urea	Urea	0.00683599	0.20398
sys_blood_pressure	Systolic Blood pressure	0.0049024	0.0978044	mean_reticulocyte_vol	Reticulocyte volume	0.00396224	0.151697	cnt_basophill	Basophill cnt	0.00421	0.0159681	smoking_status.2	Smoking (Current)	0.00292	0.00199601	per_lymphocyte	Lymphocyte percent	0.00285	0.325349	Heart_failure.1	Heart failure	0.00244	0.00399202	cnt_noncancer	Self-report non-cancer count	0.00791283	0.0497512	cnt_noncancer	Self-report non-cancer count	0.00643998	0.0597015
bmi	Body mass index	0.00444295	0.0898204	urate	Urate	0.0039157	0.169661	mean_sph_cell_vol	Mean sphered cell volume	0.00409	0.0399202	phosphate	Phosphate	0.00278	0.00199601	total_protein	Total protein	0.00283	0.353293	platelet_crit	Platelet crit	0.00223	0.363273	per_neutrophill	Neutrophill percent	0.00744786	0.0547264	alk_aminotr	Alanine aminotransferase	0.00627362	0.18408
alcohol_freq.3	Alcohol intake (1-2/week)	0.003986	0.00399202	platelet_dist_width	Platelet distribution width	0.00337252	0.163673	cnt_lymphocyte	Lymphocyte cnt	0.00384	0.0379242	total_protein	Total protein	0.00242	0.00399202	waist_circum	Waist circumference	0.00275	0.269461	cnt_monocyte	Monocyte cnt	0.00218	0.363273	per_monocyte	Monocyte percent	0.00728839	0.169154	hba1c	HbA1c	0.00582451	0.21393
platelet_dist_width	Platelet distribution width	0.00368309	0.121756	COPD_Doc_Self.1	Chronic obstructive pulmonary disease	0.00309233	0.00798403	per_neutrophill	Neutrophill percent	0.00353	0.0239521	mean_platelet_vol	Mean platelet volume	0.00242	0.00199601	urine_sodium	Sodium in urine	0.00267	0.38523	platelet_dist_width	Platelet distribution width	0.00206	0.403194	total_protein	Total protein	0.00680323	0.159204	calcium	Calcium	0.00582216	0.223881
mean_platelet_vol	Mean platelet volume	0.00337894	0.135729	cholesterol	Cholesterol	0.00297603	0.135729	haematocrit_	Haematocrit percent	0.00296	0.0518962	mean_cor_haemoglobin	Mean corpuscular hgb	0.00219	0.00399202	mean_reticulocyte_vol	Reticulocyte volume	0.00256	0.361277	calcium	Calcium	0.00201	0.421158	per_basophill	Basophill percent	0.00612763	0.129353	haematocrit_	Haematocrit percent	0.00491728	0.169154
blood_group.OO	Blood Group (OO)	0.00275081	0.00399202	sys_blood_pressure	Systolic Blood pressure	0.00297363	0.159681	creatinine	Creatinine	0.00274	0.0499002	cnt_lymphocyte	Lymphocyte cnt	0.00217	0.00399202	urea	Urea	0.00255	0.357285	hba1c	HbA1c	0.00189	0.433134	aspartate_aminotr	Aspartate aminotransferase	0.00518426	0.159204	cnt_rbc	Rbc cnt	0.0047394	0.174129
gamma_glutamyltr	Gamma glutamyltransferase	0.0026245	0.125749	dia_blood_pressure	Diastolic Blood pressure	0.00284091	0.0998004	c_reactive_protein	C-reactive protein	0.00266	0.0618762	vitamin_d	Vitamin D	0.00204	0.00199601	haemoglobin	Haemoglobin	0.0024	0.353293	dia_blood_pressure	Diastolic Blood pressure	0.00187	0.403194	Heart_failure.1	Heart failure	0.00493466	0.00497512	weight	Weight	0.00407674	0.144279
cnt_platelet	Platelet cnt	0.00237818	0.11976	apolipoprotein_a	Apolipoprotein A	0.00282073	0.175649	Bipolar.1	Bipolar	0.00266	0.00399202	cnt_reticulocyte	Reticulocyte cnt	0.00203	0.00199601	gamma_glutamyltr	Gamma glutamyltransferase	0.00238	0.351297	cholesterol	Cholesterol	0.00182	0.381238	cholesterol	Cholesterol	0.00492369	0.149254	CAD.1	Coronary artery disease	0.0038851	0.0199005
total_bilirubin	Total bilirubin	0.00221	0.125749	mean_cor_hae_con	Mean corpuscular hgb conc	0.00258166	0.173653	alk_phosphatase	Alkaline phosphatase	0.00251	0.0758483	cholesterol	Cholesterol	0.00193	0.00199601	per_neutrophill	Neutrophill percent	0.00227	0.335329	urine_creat	Creatinine in urine	0.0018	0.41517	mean_platelet_vol	Mean platelet volume	0.00467435	0.20398	cholesterol	Cholesterol	0.00381586	0.199005
urea	Urea	0.00217538	0.141717	hip_circum	Hip circumference	0.00244403	0.0818363	per_monocyte	Monocyte percent	0.00244	0.0558882	hdl_cholesterol	HDL cholesterol	0.00189	0.00199601	triglycerides	Triglycerides	0.00222	0.367265	cnt_lymphocyte	Lymphocyte cnt	0.00178	0.397206	urine_sodium	Sodium in urine	0.00438115	0.159204	phosphate	Phosphate	0.00358459	0.253731
cnt_neutrophill	Neutrophill cnt	0.00209608	0.0918164	creatinine	Creatinine	0.00222276	0.177645	bmi	Body mass index	0.0024	0.0518962	apolipoprotein_b	Apolipoprotein B	0.00183	0.00199601	mean_platelet_vol	Mean platelet volume	0.0022	0.403194	total_bilirubin	Total bilirubin	0.00175	0.451098	per_lymphocyte	Lymphocyte percent	0.00432551	0.159204	apolipoprotein_a	Apolipoprotein A	0.00313942	0.218905
glucose	Glucose	0.00194064	0.139721	urea	Urea	0.00202111	0.191617	per_basophill	Basophill percent	0.00231	0.0339321	alcohol_status.2	Alcohol drinker (Current)	0.00163	0.00199601	weight	Weight	0.00219	0.365269	apolipoprotein_b	Apolipoprotein B	0.00174	0.379242	vitamin_d	Vitamin D	0.00431574	0.154229	cnt_lymphocyte	Lymphocyte cnt	0.00313197	0.20398
aspartate_aminotr	Aspartate aminotransferase	0.00182044	0.133733	shbg	Sex Hormone Binding Globulin	0.00186164	0.181637	calcium	Calcium	0.002	0.0898204	dia_blood_pressure	Diastolic Blood pressure	0.0016	0.00199601	cnt_neutrophill	Neutrophill cnt	0.00214	0.355289	cnt_platelet	Platelet cnt	0.00167	0.409182	urea	Urea	0.0042782	0.18408	mean_cor_hae_con	Mean corpuscular hgb conc	0.00300695	0.233831
T2DM_ICD_Self.1	Type 2 diabetes mellitus	0.00178935	0.00399202	T2DM_ICD_Self.1	Type 2 diabetes mellitus	0.00183131	0.00399202	whr	Waist hip ratio	0.0017	0.0658683	urea	Urea	0.00159	0.00399202	aspartate_aminotr	Aspartate aminotransferase	0.00209	0.367265	glucose	Glucose	0.00161	0.437126	calcium	Calcium	0.00408247	0.179104	urine_potassium	Potassium in urine	0.0029829	0.278607
cnt_eosinophill	Eosinophill cnt	0.00169838	0.0738523	alcohol_freq.3	Alcohol intake (1-2/week)	0.00174738	0.0179641	albumin	Albumin	0.00137	0.0938124	mean_corpuscular	Mean corpuscular volume	0.00155	0.00399202	glucose	Glucose	0.00201	0.399202	rbc_dist_width	Red blood cell distribution width	0.0016	0.401198	alk_phosphatase	Alkaline phosphatase	0.00395557	0.208955	pulse_rate	Pulse rate	0.00267998	0.20398
per_eosinophill	Eosinophill percent	0.00163314	0.117764	alk_phosphatase	Alkaline phosphatase	0.0016883	0.201597	cnt_wbc	Wbc cnt	0.00126	0.0818363	cnt_platelet	Platelet cnt	0.00134	0.00399202	per_monocyte	Monocyte percent	0.00191	0.389222	sys_blood_pressure	Systolic Blood pressure	0.00156	0.409182	mean_corpuscular	Mean corpuscular volume	0.00376254	0.169154	hdl_cholesterol	HDL cholesterol	0.00263144	0.189055
waist_circum	Waist circumference	0.00150755	0.0518962	albumin	Albumin	0.00160631	0.161677	cnt_neutrophill	Neutrophill cnt	0.00124	0.0818363	platelet_crit	Platelet crit	0.00134	0.00199601	phosphate	Phosphate	0.0019	0.421158	per_lymphocyte	Lymphocyte percent	0.00156	0.411178	mean_reticulocyte_vol	Reticulocyte volume	0.00329279	0.179104	ethnic.4	Ethnic (Black/Black British)	0.00253784	0.00497512
per_basophill	Basophill percent	0.0013018	0.0998004	blood_group.AO	Blood Group (AO)	0.00145103	0.0179641	apolipoprotein_a	Apolipoprotein A	0.00115	0.0958084	urine_creat	Creatinine in urine	0.00131	0.00399202	mean_corpuscular	Mean corpuscular volume	0.00173	0.377246	mean_platelet_vol	Mean platelet volume	0.00156	0.42515	gamma_glutamyltr	Gamma glutamyltransferase	0.00311249	0.18408	AF.1	Atrial Fibrillation	0.00244553	0.0298507
testosterone	Testosterone	0.00119058	0.151697	hdl_cholesterol	HDL cholesterol	0.00137206	0.159681	cystatin_c	Cystatin C	0.000944	0.0738523	haemoglobin	Haemoglobin	0.0013	0.00199601	testosterone	Testosterone	0.0017	0.403194	cnt_rbc	Rbc cnt	0.00155	0.411178	cnt_monocyte	Monocyte cnt	0.00293016	0.149254	smoking_status.2	Smoking (Current)	0.00238834	0.0199005
cnt_monocyte	Monocyte cnt	0.00114974	0.111776	rbc_dist_width	Red blood cell distribution width	0.00125271	0.185629	urine_potassium	Potassium in urine	0.000862	0.111776	COPD_Doc_Self.1	Chronic obstructive pulmonary disease	0.00124	0.00199601	total_bilirubin	Total bilirubin	0.00167	0.433134	per_reticulocyte	Reticulocyte percent	0.00153	0.383234	c_reactive_protein	C-reactive protein	0.00273082	0.19403	cnt_neutrophill	Neutrophill cnt	0.00221709	0.238806
per_scatter_reticulo	Scatter reticulocyte percent	0.00110373	0.0818363	mean_cor_haemoglobin	Mean corpuscular hgb	0.000974085	0.153693	hip_circum	Hip circumference	0.00081	0.0638723	ldl_direct	LDL direct	0.00119	0.00199601	urate	Urate	0.00167	0.423154	Haemorr_stroke.1	Stroke	0.00144	0.0179641	haematocrit_	Haematocrit percent	0.002708	0.179104	mean_cor_haemoglobin	Mean corpuscular hgb	0.00212962	0.253731
cnt_rbc	Rbc cnt	0.000878991	0.107784	AF.1	Atrial Fibrillation	0.000853128	0.00199601	per_reticulocyte	Reticulocyte percent	0.000735	0.0678643	total_bilirubin	Total bilirubin	0.00108	0.00399202	alk_aminotr	Alanine aminotransferase	0.00166	0.409182	testosterone	Testosterone	0.00141	0.479042	apolipoprotein_b	Apolipoprotein B	0.00262114	0.129353	T2DM_ICD_Self.1	Type 2 diabetes mellitus	0.00204128	0.0149254
weight	Weight	0.000628322	0.0818363	CAD.1	Coronary artery disease	0.00081959	0.00598802	AF.1	Atrial Fibrillation	0.000707	0.00199601	cnt_wbc	Wbc cnt	0.00106	0.00399202	hip_circum	Hip circumference	0.00157	0.315369	total_protein	Total protein	0.00139	0.441118	platelet_dist_width	Platelet distribution width	0.00240565	0.21393	shbg	Sex Hormone Binding Globulin	0.00177931	0.233831
urine_creat	Creatinine in urine	0.000610481	0.121756	cnt_platelet	Platelet cnt	0.000640564	0.155689	mean_cor_hae_con	Mean corpuscular hgb conc	0.000655	0.105788	apolipoprotein_a	Apolipoprotein A	0.000962	0.00199601	cnt_reticulocyte	Reticulocyte cnt	0.00156	0.353293	mean_cor_hae_con	Mean corpuscular hgb conc	0.00136	0.43513	mean_cor_haemoglobin	Mean corpuscular hgb	0.00222943	0.169154	neuroticism_score	Neuroticism Score	0.00176236	0.0597015
urine_potassium	Potassium in urine	0.000272758	0.147705	apolipoprotein_b	Apolipoprotein B	0.000453119	0.165669	T2DM_ICD_Self.1	Type 2 diabetes mellitus	0.00065	0.00199601	shbg	Sex Hormone Binding Globulin	0.000906	0.00399202	creatinine	Creatinine	0.00155	0.413174	alk_phosphatase	Alkaline phosphatase	0.00135	0.467066	hdl_cholesterol	HDL cholesterol	0.00218265	0.174129	aspartate_aminotr	Aspartate aminotransferase	0.00173113	0.288557
alcohol_status.1	Alcohol drinker (Previous)	0	1	ldl_direct	LDL direct	0.000411858	0.153693	per_lymphocyte	Lymphocyte percent	0.000631	0.0758483	per_neutrophill	Neutrophill percent	0.000839	0.00598802	alcohol_status.2	Alcohol drinker (Current)	0.00153	0.0419162	per_eosinophill	Eosinophill percent	0.00135	0.421158	urate	Urate	0.00214622	0.199005	haemoglobin	Haemoglobin	0.00160686	0.20398
alcohol_status.2	Alcohol drinker (Current)	0	1	alk_aminotr	Alanine aminotransferase	0.000191681	0.181637	igf_1	IGF-1	0.000544	0.121756	Cognitive_impairment.1	Cognitive impairment	0.000664	0.00199601	cnt_wbc	Wbc cnt	0.00144	0.399202	vitamin_d	Vitamin D	0.00135	0.441118	phosphate	Phosphate	0.00208917	0.20398	urine_sodium	Sodium in urine	0.00106172	0.293532
alcohol_freq.2	Alcohol intake (3-4/week)	0	1	alcohol_status.1	Alcohol drinker (Previous)	0	1	haemoglobin	Haemoglobin	0.000528	0.103792	T2DM_ICD_Self.1	Type 2 diabetes mellitus	0.000634	0.00199601	haematocrit_	Haematocrit percent	0.00144	0.419162	creatinine	Creatinine	0.0013	0.459082	Bipolar.1	Bipolar	0.00179417	0.00995025	mean_corpuscular	Mean corpuscular volume	0.00102985	0.253731
alcohol_freq.4	Alcohol intake (1-3/mth)	0	1	alcohol_status.2	Alcohol drinker (Current)	0	1	mean_cor_haemoglobin	Mean corpuscular hgb	0.00045	0.0798403	cnt_rbc	Rbc cnt	0.000562	0.00399202	per_eosinophill	Eosinophill percent	0.00141	0.409182	mean_cor_haemoglobin	Mean corpuscular hgb	0.00112	0.429142	weight	Weight	0.00159743	0.189055	mean_sph_cell_vol	Mean sphered cell volume	0.000898252	0.333333
alcohol_freq.5	Alcohol intake (Occasions)	0	1	alcohol_freq.2	Alcohol intake (3-4/week)	0	1	hdl_cholesterol	HDL cholesterol	0.000425	0.139721	fr_immature_reticulo	Immature reticulocyte fraction	0.000466	0.00598802	sleep_duration	Sleep Duration	0.0014	0.243513	haemoglobin	Haemoglobin	0.00109	0.423154	urine_potassium	Potassium in urine	0.00157123	0.228856	Haemorr_stroke.1	Stroke	0.00070167	0.0199005
alcohol_freq.6	Alcohol intake (Never)	0	1	alcohol_freq.4	Alcohol intake (1-3/mth)	0	1	per_scatter_reticulo	Scatter reticulocyte percent	0.000351	0.107784	alk_aminotr	Alanine aminotransferase	0.000448	0.00998004	platelet_crit	Platelet crit	0.00137	0.40519	per_monocyte	Monocyte percent	0.00102	0.457086	sleep_duration	Sleep Duration	0.00149768	0.0746269	fr_immature_reticulo	Immature reticulocyte fraction	0.000549868	0.318408
dx_cancer.1	Cancer diagnosed by doctor	0	1	alcohol_freq.6	Alcohol intake (Never)	0	1	shbg	Sex Hormone Binding Globulin	0.000207	0.133733	cnt_monocyte	Monocyte cnt	0.000411	0.00998004	vitamin_d	Vitamin D	0.00136	0.44511	sleep_duration	Sleep Duration	0.000964	0.301397	cnt_scatter_reticulo	Scatter reticulocyte cnt	0.00137303	0.0746269	platelet_dist_width	Platelet distribution width	0.000478881	0.298507
ethnic.2	Ethnic (Mixed)	0	1	dx_cancer.1	Cancer diagnosed by doctor	0	1	cnt_noncancer	Self-report non-cancer count	0.000202	0.0658683	mean_reticulocyte_vol	Reticulocyte volume	0.000402	0.011976	platelet_dist_width	Platelet distribution width	0.00129	0.437126	ethnic.3	Ethnic (Asian/Asian British)	0.000961	0.0279441	cnt_wbc	Wbc cnt	0.001201	0.179104	alk_phosphatase	Alkaline phosphatase	0.000408387	0.263682
ethnic.3	Ethnic (Asian/Asian British)	0	1	ethnic.2	Ethnic (Mixed)	0	1	cnt_monocyte	Monocyte cnt	0.000171	0.117764	mean_sph_cell_vol	Mean sphered cell volume	0.000292	0.0199601	cnt_monocyte	Monocyte cnt	0.00128	0.393214	cnt_wbc	Wbc cnt	0.000953	0.44511	triglycerides	Triglycerides	0.0011258	0.223881	vitamin_d	Vitamin D	0.000400443	0.298507
ethnic.4	Ethnic (Black/Black British)	0	1	ethnic.3	Ethnic (Asian/Asian British)	0	1	phosphate	Phosphate	0.000118	0.149701	cnt_eosinophill	Eosinophill cnt	0.000287	0.0159681	urine_potassium	Potassium in urine	0.00127	0.437126	igf_1	IGF-1	0.000881	0.500998	cnt_lymphocyte	Lymphocyte cnt	0.00101273	0.174129	cnt_nucl_rbc	Nucleated rbc cnt	0.000338888	0.0547264
ethnic.5	Ethnic (Chinese)	0	1	ethnic.4	Ethnic (Black/Black British)	0	1	urea	Urea	9.35e-05	0.133733	urine_sodium	Sodium in urine	0.000283	0.0319361	mean_cor_hae_con	Mean corpuscular hgb conc	0.00127	0.429142	mean_corpuscular	Mean corpuscular volume	0.000856	0.447106	creatinine	Creatinine	0.000917622	0.208955	alcohol_status.1	Alcohol drinker (Previous)	0	1
ethnic.6	Ethnic (Others)	0	1	ethnic.5	Ethnic (Chinese)	0	1	alcohol_status.1	Alcohol drinker (Previous)	0	1	aspartate_aminotr	Aspartate aminotransferase	0.000271	0.011976	mean_sph_cell_vol	Mean sphered cell volume	0.00122	0.397206	ldl_direct	LDL direct	0.000851	0.439122	glucose	Glucose	0.000886589	0.268657	alcohol_freq.2	Alcohol intake (3-4/week)	0	1
smoking_status.1	Smoking (Previous)	0	1	ethnic.6	Ethnic (Others)	0	1	alcohol_status.2	Alcohol drinker (Current)	0	1	per_reticulocyte	Reticulocyte percent	0.000219	0.0139721	sys_blood_pressure	Systolic Blood pressure	0.00121	0.463074	fr_immature_reticulo	Immature reticulocyte fraction	0.000765	0.48503	sys_blood_pressure	Systolic Blood pressure	0.000643925	0.268657	alcohol_freq.3	Alcohol intake (1-2/week)	0	1
smoking_status.2	Smoking (Current)	0	1	smoking_status.1	Smoking (Previous)	0	1	alcohol_freq.2	Alcohol intake (3-4/week)	0	1	Psychosis.1	Psychosis	9.63e-05	0.00199601	cnt_platelet	Platelet cnt	0.00119	0.429142	urine_sodium	Sodium in urine	0.000754	0.54491	ethnic.4	Ethnic (Black/Black British)	0.000565685	0.0149254	alcohol_freq.4	Alcohol intake (1-3/mth)	0	1
blood_group.AB	Blood Group (AB)	0	1	smoking_status.2	Smoking (Current)	0	1	alcohol_freq.3	Alcohol intake (1-2/week)	0	1	per_basophill	Basophill percent	8.51e-05	0.0179641	cnt_basophill	Basophill cnt	0.00116	0.267465	aspartate_aminotr	Aspartate aminotransferase	0.000738	0.502994	cnt_neutrophill	Neutrophill cnt	0.000539748	0.179104	alcohol_freq.5	Alcohol intake (Occasions)	0	1
blood_group.AO	Blood Group (AO)	0	1	blood_group.AB	Blood Group (AB)	0	1	alcohol_freq.4	Alcohol intake (1-3/mth)	0	1	alcohol_status.1	Alcohol drinker (Previous)	0	1	per_scatter_reticulo	Scatter reticulocyte percent	0.00114	0.371257	triglycerides	Triglycerides	0.000728	0.463074	cnt_platelet	Platelet cnt	0.000441912	0.248756	alcohol_freq.6	Alcohol intake (Never)	0	1
blood_group.BB	Blood Group (BB)	0	1	blood_group.BB	Blood Group (BB)	0	1	alcohol_freq.5	Alcohol intake (Occasions)	0	1	alcohol_freq.2	Alcohol intake (3-4/week)	0	1	dia_blood_pressure	Diastolic Blood pressure	0.00114	0.427146	per_scatter_reticulo	Scatter reticulocyte percent	0.000725	0.411178	per_scatter_reticulo	Scatter reticulocyte percent	0.000357842	0.154229	dx_cancer.1	Cancer diagnosed by doctor	0	1
blood_group.BO	Blood Group (BO)	0	1	blood_group.BO	Blood Group (BO)	0	1	alcohol_freq.6	Alcohol intake (Never)	0	1	alcohol_freq.3	Alcohol intake (1-2/week)	0	1	cholesterol	Cholesterol	0.00104	0.39521	per_basophill	Basophill percent	0.000703	0.45509	T1DM_ICD_Self.1	Type 1 diabetes mellitus	0.000354497	0.0199005	ethnic.2	Ethnic (Mixed)	0	1
AF.1	Atrial Fibrillation	0	1	blood_group.OO	Blood Group (OO)	0	1	ethnic.2	Ethnic (Mixed)	0	1	alcohol_freq.4	Alcohol intake (1-3/mth)	0	1	fr_immature_reticulo	Immature reticulocyte fraction	0.00103	0.449102	haematocrit_	Haematocrit percent	0.000532	0.499002	alcohol_status.1	Alcohol drinker (Previous)	0	1	ethnic.3	Ethnic (Asian/Asian British)	0	1
CAD.1	Coronary artery disease	0	1	Cognitive_impairment.1	Cognitive impairment	0	1	ethnic.3	Ethnic (Asian/Asian British)	0	1	alcohol_freq.5	Alcohol intake (Occasions)	0	1	apolipoprotein_a	Apolipoprotein A	0.00102	0.441118	pulse_rate	Pulse rate	0.000512	0.590818	alcohol_status.2	Alcohol drinker (Current)	0	1	ethnic.5	Ethnic (Chinese)	0	1
Cognitive_impairment.1	Cognitive impairment	0	1	Depression.1	Depression	0	1	ethnic.4	Ethnic (Black/Black British)	0	1	alcohol_freq.6	Alcohol intake (Never)	0	1	ethnic.4	Ethnic (Black/Black British)	0.000963	0.0199601	shbg	Sex Hormone Binding Globulin	0.000494	0.532934	alcohol_freq.2	Alcohol intake (3-4/week)	0	1	ethnic.6	Ethnic (Others)	0	1
Haemorr_stroke.1	Stroke	0	1	Haemorr_stroke.1	Stroke	0	1	ethnic.5	Ethnic (Chinese)	0	1	dx_cancer.1	Cancer diagnosed by doctor	0	1	calcium	Calcium	0.000929	0.451098	mean_sph_cell_vol	Mean sphered cell volume	0.000492	0.510978	alcohol_freq.3	Alcohol intake (1-2/week)	0	1	smoking_status.1	Smoking (Previous)	0	1
Anxiety.1	Anxiety	0	1	Anxiety.1	Anxiety	0	1	ethnic.6	Ethnic (Others)	0	1	ethnic.2	Ethnic (Mixed)	0	1	urine_creat	Creatinine in urine	0.000908	0.489022	cnt_scatter_reticulo	Scatter reticulocyte cnt	0.000486	0.40519	alcohol_freq.4	Alcohol intake (1-3/mth)	0	1	blood_group.AB	Blood Group (AB)	0	1
Psychosis.1	Psychosis	0	1	Psychosis.1	Psychosis	0	1	smoking_status.1	Smoking (Previous)	0	1	ethnic.3	Ethnic (Asian/Asian British)	0	1	cnt_eosinophill	Eosinophill cnt	0.000833	0.393214	cnt_reticulocyte	Reticulocyte cnt	0.000428	0.431138	alcohol_freq.5	Alcohol intake (Occasions)	0	1	blood_group.AO	Blood Group (AO)	0	1
Bipolar.1	Bipolar	0	1	Bipolar.1	Bipolar	0	1	smoking_status.2	Smoking (Current)	0	1	ethnic.4	Ethnic (Black/Black British)	0	1	smoking_status.2	Smoking (Current)	0.000786	0.0718563	Anxiety.1	Anxiety	0.000421	0.0818363	alcohol_freq.6	Alcohol intake (Never)	0	1	blood_group.BB	Blood Group (BB)	0	1
Heart_failure.1	Heart failure	0	1	Heart_failure.1	Heart failure	0	1	blood_group.AB	Blood Group (AB)	0	1	ethnic.5	Ethnic (Chinese)	0	1	mean_cor_haemoglobin	Mean corpuscular hgb	0.000731	0.46507	Asthma_Doc_Self.1	Asthma	0.00041	0.105788	dx_cancer.1	Cancer diagnosed by doctor	0	1	blood_group.BO	Blood Group (BO)	0	1
Asthma_Doc_Self.1	Asthma	0	1	Asthma_Doc_Self.1	Asthma	0	1	blood_group.AO	Blood Group (AO)	0	1	ethnic.6	Ethnic (Others)	0	1	cnt_scatter_reticulo	Scatter reticulocyte cnt	0.000728	0.393214	alcohol_status.1	Alcohol drinker (Previous)	0.000386	0.0798403	ethnic.2	Ethnic (Mixed)	0	1	blood_group.OO	Blood Group (OO)	0	1
COPD_Doc_Self.1	Chronic obstructive pulmonary disease	0	1	T1DM_ICD_Self.1	Type 1 diabetes mellitus	0	1	blood_group.BB	Blood Group (BB)	0	1	smoking_status.1	Smoking (Previous)	0	1	hdl_cholesterol	HDL cholesterol	0.000718	0.44511	alcohol_status.2	Alcohol drinker (Current)	0.000363	0.0838323	ethnic.3	Ethnic (Asian/Asian British)	0	1	Depression.1	Depression	0	1
T1DM_ICD_Self.1	Type 1 diabetes mellitus	0	1	sleep_duration	Sleep Duration	0	1	blood_group.BO	Blood Group (BO)	0	1	blood_group.AB	Blood Group (AB)	0	1	Anxiety.1	Anxiety	0.000705	0.0379242	smoking_status.1	Smoking (Previous)	0.000363	0.11976	ethnic.5	Ethnic (Chinese)	0	1	Anxiety.1	Anxiety	0	1
sleep_duration	Sleep Duration	0	1	cnt_cancers	Self-report cancer count	0	1	blood_group.OO	Blood Group (OO)	0	1	blood_group.AO	Blood Group (AO)	0	1	Bipolar.1	Bipolar	0.000629	0.0199601	per_neutrophill	Neutrophill percent	0.000363	0.471058	ethnic.6	Ethnic (Others)	0	1	Psychosis.1	Psychosis	0	1
cnt_cancers	Self-report cancer count	0	1	weight	Weight	0	1	CAD.1	Coronary artery disease	0	1	blood_group.BB	Blood Group (BB)	0	1	cnt_rbc	Rbc cnt	0.000615	0.483034	cnt_eosinophill	Eosinophill cnt	0.000358	0.500998	smoking_status.2	Smoking (Current)	0	1	Bipolar.1	Bipolar	0	1
hip_circum	Hip circumference	0	1	body_fat_percent	Body fat percent	0	1	Depression.1	Depression	0	1	blood_group.BO	Blood Group (BO)	0	1	apolipoprotein_b	Apolipoprotein B	0.000582	0.471058	cnt_noncancer	Self-report non-cancer count	0.000326	0.427146	blood_group.AB	Blood Group (AB)	0	1	Heart_failure.1	Heart failure	0	1
urine_sodium	Sodium in urine	0	1	urine_creat	Creatinine in urine	0	1	Haemorr_stroke.1	Stroke	0	1	blood_group.OO	Blood Group (OO)	0	1	blood_group.AB	Blood Group (AB)	0.00053	0.0618762	cnt_basophill	Basophill cnt	0.000202	0.51497	blood_group.AO	Blood Group (AO)	0	1	Asthma_Doc_Self.1	Asthma	0	1
dia_blood_pressure	Diastolic Blood pressure	0	1	urine_sodium	Sodium in urine	0	1	Anxiety.1	Anxiety	0	1	CAD.1	Coronary artery disease	0	1	alcohol_status.1	Alcohol drinker (Previous)	0.000445	0.0499002	AF.1	Atrial Fibrillation	0.00019	0.105788	blood_group.BB	Blood Group (BB)	0	1	T1DM_ICD_Self.1	Type 1 diabetes mellitus	0	1
haematocrit_	Haematocrit percent	0	1	urine_potassium	Potassium in urine	0	1	Psychosis.1	Psychosis	0	1	Depression.1	Depression	0	1	dx_cancer.1	Cancer diagnosed by doctor	0.000377	0.0698603	Depression.1	Depression	0.000156	0.113772	blood_group.BO	Blood Group (BO)	0	1	sleep_duration	Sleep Duration	0	1
haemoglobin	Haemoglobin	0	1	cnt_rbc	Rbc cnt	0	1	Heart_failure.1	Heart failure	0	1	Haemorr_stroke.1	Stroke	0	1	per_basophill	Basophill percent	0.000366	0.51497	smoking_status.2	Smoking (Current)	0.000137	0.101796	blood_group.OO	Blood Group (OO)	0	1	cnt_cancers	Self-report cancer count	0	1
mean_cor_haemoglobin	Mean corpuscular hgb	0	1	haematocrit_	Haematocrit percent	0	1	Asthma_Doc_Self.1	Asthma	0	1	Anxiety.1	Anxiety	0	1	per_reticulocyte	Reticulocyte percent	0.000338	0.473054	blood_group.OO	Blood Group (OO)	0.000112	0.181637	Depression.1	Depression	0	1	hip_circum	Hip circumference	0	1
mean_corpuscular	Mean corpuscular volume	0	1	haemoglobin	Haemoglobin	0	1	COPD_Doc_Self.1	Chronic obstructive pulmonary disease	0	1	Bipolar.1	Bipolar	0	1	ldl_direct	LDL direct	0.000333	0.500998	Hypertension.1	Hypertension	9.89e-05	0.127745	Haemorr_stroke.1	Stroke	0	1	urine_creat	Creatinine in urine	0	1
platelet_crit	Platelet crit	0	1	mean_corpuscular	Mean corpuscular volume	0	1	Hypertension.1	Hypertension	0	1	Heart_failure.1	Heart failure	0	1	alcohol_freq.3	Alcohol intake (1-2/week)	0.000307	0.141717	blood_group.BB	Blood Group (BB)	8.78e-05	0.0459082	Anxiety.1	Anxiety	0	1	dia_blood_pressure	Diastolic Blood pressure	0	1
cnt_basophill	Basophill cnt	0	1	mean_platelet_vol	Mean platelet volume	0	1	cnt_cancers	Self-report cancer count	0	1	Asthma_Doc_Self.1	Asthma	0	1	Haemorr_stroke.1	Stroke	0.00025	0.0518962	Bipolar.1	Bipolar	3.7e-05	0.0598802	Psychosis.1	Psychosis	0	1	sys_blood_pressure	Systolic Blood pressure	0	1
cnt_nucl_rbc	Nucleated rbc cnt	0	1	platelet_crit	Platelet crit	0	1	dia_blood_pressure	Diastolic Blood pressure	0	1	T1DM_ICD_Self.1	Type 1 diabetes mellitus	0	1	neuroticism_score	Neuroticism Score	0.000123	0.439122	Psychosis.1	Psychosis	2.22e-05	0.0738523	Asthma_Doc_Self.1	Asthma	0	1	cnt_basophill	Basophill cnt	0	1
per_lymphocyte	Lymphocyte percent	0	1	cnt_basophill	Basophill cnt	0	1	cnt_platelet	Platelet cnt	0	1	Hypertension.1	Hypertension	0	1	Psychosis.1	Psychosis	9.11e-05	0.0538922	blood_group.AO	Blood Group (AO)	2.17e-05	0.203593	cnt_cancers	Self-report cancer count	0	1	cnt_eosinophill	Eosinophill cnt	0	1
per_monocyte	Monocyte percent	0	1	cnt_eosinophill	Eosinophill cnt	0	1	platelet_crit	Platelet crit	0	1	sleep_duration	Sleep Duration	0	1	per_nucl_rbc	Nucleated rbc percent	7.71e-05	0.293413	blood_group.AB	Blood Group (AB)	2.04e-05	0.129741	hip_circum	Hip circumference	0	1	per_basophill	Basophill percent	0	1
per_neutrophill	Neutrophill percent	0	1	cnt_lymphocyte	Lymphocyte cnt	0	1	cnt_eosinophill	Eosinophill cnt	0	1	cnt_cancers	Self-report cancer count	0	1	Asthma_Doc_Self.1	Asthma	6.32e-05	0.133733	alcohol_freq.3	Alcohol intake (1-2/week)	9.04e-06	0.191617	dia_blood_pressure	Diastolic Blood pressure	0	1	per_eosinophill	Eosinophill percent	0	1
per_nucl_rbc	Nucleated rbc percent	0	1	cnt_nucl_rbc	Nucleated rbc cnt	0	1	cnt_nucl_rbc	Nucleated rbc cnt	0	1	hip_circum	Hip circumference	0	1	cnt_cancers	Self-report cancer count	5.77e-05	0.235529	dx_cancer.1	Cancer diagnosed by doctor	9.01e-06	0.111776	haemoglobin	Haemoglobin	0	1	per_monocyte	Monocyte percent	0	1
cnt_reticulocyte	Reticulocyte cnt	0	1	per_basophill	Basophill percent	0	1	per_eosinophill	Eosinophill percent	0	1	haematocrit_	Haematocrit percent	0	1	alcohol_freq.2	Alcohol intake (3-4/week)	4.33e-05	0.155689	alcohol_freq.5	Alcohol intake (Occasions)	5.68e-06	0.145709	mean_cor_hae_con	Mean corpuscular hgb conc	0	1	per_nucl_rbc	Nucleated rbc percent	0	1
cnt_scatter_reticulo	Scatter reticulocyte cnt	0	1	per_monocyte	Monocyte percent	0	1	per_nucl_rbc	Nucleated rbc percent	0	1	platelet_dist_width	Platelet distribution width	0	1	blood_group.BB	Blood Group (BB)	3.27e-05	0.0618762	alcohol_freq.2	Alcohol intake (3-4/week)	0	1	cnt_basophill	Basophill cnt	0	1	cnt_reticulocyte	Reticulocyte cnt	0	1
mean_reticulocyte_vol	Reticulocyte volume	0	1	per_neutrophill	Neutrophill percent	0	1	cnt_reticulocyte	Reticulocyte cnt	0	1	cnt_basophill	Basophill cnt	0	1	alcohol_freq.4	Alcohol intake (1-3/mth)	0	1	alcohol_freq.4	Alcohol intake (1-3/mth)	0	1	cnt_eosinophill	Eosinophill cnt	0	1	cnt_scatter_reticulo	Scatter reticulocyte cnt	0	1
mean_sph_cell_vol	Mean sphered cell volume	0	1	per_nucl_rbc	Nucleated rbc percent	0	1	cnt_scatter_reticulo	Scatter reticulocyte cnt	0	1	cnt_nucl_rbc	Nucleated rbc cnt	0	1	alcohol_freq.5	Alcohol intake (Occasions)	0	1	alcohol_freq.6	Alcohol intake (Never)	0	1	cnt_nucl_rbc	Nucleated rbc cnt	0	1	mean_reticulocyte_vol	Reticulocyte volume	0	1
per_reticulocyte	Reticulocyte percent	0	1	cnt_reticulocyte	Reticulocyte cnt	0	1	mean_reticulocyte_vol	Reticulocyte volume	0	1	per_eosinophill	Eosinophill percent	0	1	alcohol_freq.6	Alcohol intake (Never)	0	1	ethnic.2	Ethnic (Mixed)	0	1	per_eosinophill	Eosinophill percent	0	1	per_reticulocyte	Reticulocyte percent	0	1
cholesterol	Cholesterol	0	1	cnt_scatter_reticulo	Scatter reticulocyte cnt	0	1	cholesterol	Cholesterol	0	1	per_nucl_rbc	Nucleated rbc percent	0	1	ethnic.2	Ethnic (Mixed)	0	1	ethnic.4	Ethnic (Black/Black British)	0	1	per_nucl_rbc	Nucleated rbc percent	0	1	per_scatter_reticulo	Scatter reticulocyte percent	0	1
urate	Urate	0	1	fr_immature_reticulo	Immature reticulocyte fraction	0	1	gamma_glutamyltr	Gamma glutamyltransferase	0	1	cnt_scatter_reticulo	Scatter reticulocyte cnt	0	1	ethnic.5	Ethnic (Chinese)	0	1	ethnic.5	Ethnic (Chinese)	0	1	cnt_reticulocyte	Reticulocyte cnt	0	1	creatinine	Creatinine	0	1
c_reactive_protein	C-reactive protein	0	1	mean_sph_cell_vol	Mean sphered cell volume	0	1	ldl_direct	LDL direct	0	1	per_scatter_reticulo	Scatter reticulocyte percent	0	1	ethnic.6	Ethnic (Others)	0	1	ethnic.6	Ethnic (Others)	0	1	mean_sph_cell_vol	Mean sphered cell volume	0	1	ldl_direct	LDL direct	0	1
ldl_direct	LDL direct	0	1	per_scatter_reticulo	Scatter reticulocyte percent	0	1	total_bilirubin	Total bilirubin	0	1	creatinine	Creatinine	0	1	blood_group.AO	Blood Group (AO)	0	1	blood_group.BO	Blood Group (BO)	0	1	per_reticulocyte	Reticulocyte percent	0	1	total_bilirubin	Total bilirubin	0	1
triglycerides	Triglycerides	0	1	aspartate_aminotr	Aspartate aminotransferase	0	1	triglycerides	Triglycerides	0	1	triglycerides	Triglycerides	0	1	blood_group.BO	Blood Group (BO)	0	1	T1DM_ICD_Self.1	Type 1 diabetes mellitus	0	1	ldl_direct	LDL direct	0	1	triglycerides	Triglycerides	0	1
apolipoprotein_b	Apolipoprotein B	0	1	triglycerides	Triglycerides	0	1	apolipoprotein_b	Apolipoprotein B	0	1	albumin	Albumin	0	1	blood_group.OO	Blood Group (OO)	0	1	cnt_cancers	Self-report cancer count	0	1	apolipoprotein_a	Apolipoprotein A	0	1	igf_1	IGF-1	0	1
calcium	Calcium	0	1	glucose	Glucose	0	1	testosterone	Testosterone	0	1	calcium	Calcium	0	1	T1DM_ICD_Self.1	Type 1 diabetes mellitus	0	1	cnt_nucl_rbc	Nucleated rbc cnt	0	1	shbg	Sex Hormone Binding Globulin	0	1	apolipoprotein_b	Apolipoprotein B	0	1
phosphate	Phosphate	0	1	neuroticism_score	Neuroticism Score	0	1	neuroticism_score	Neuroticism Score	0	1	neuroticism_score	Neuroticism Score	0	1	cnt_nucl_rbc	Nucleated rbc cnt	0	1	per_nucl_rbc	Nucleated rbc percent	0	1	neuroticism_score	Neuroticism Score	0	1	total_protein	Total protein	0	1

## Sheet: TableS4_ShapInteract(full)
Shapley Interactive values (FULL)						Table S4 Shapley values for interaction for all covariates (full model)
Cohort A (Sampling size = All)						Cohort B (Sampling size = All)						Cohort C (Sampling size = 50,000)						Cohort D (Sampling size = 50,000)
Var1	Var1	Var2	Var2	value		Var1	Var1	Var2	Var2	value		Var1	Var1	Var2	Var2	value		Var1	Var1	Var2	Var2	value
Waist hip ratio	whr	Current age	current_age	150.138		Testosterone	testosterone	Current age	current_age	195.22		Waist hip ratio	whr	Current age	current_age	709.26		Waist circumference	waist_circum	Current age	current_age	858.71
Treatments taken count	cnt_treatment	Current age	current_age	148.842		Waist circumference	waist_circum	Current age	current_age	95.1106		Waist hip ratio	whr	Treatments taken count	cnt_treatment	493.848		Testosterone	testosterone	Current age	current_age	780.012
HDL cholesterol	hdl_cholesterol	Current age	current_age	86.2591		Body mass index	bmi	Current age	current_age	80.7259		Townsend deprivation index	townsend_idx	Treatments taken count	cnt_treatment	481.328		Townsend deprivation index	townsend_idx	Current age	current_age	725.482
Current age	current_age	Hypertension	Hypertension.1	85.2399		Treatments taken count	cnt_treatment	Current age	current_age	62.9703		Townsend deprivation index	townsend_idx	Waist hip ratio	whr	450.041		Waist hip ratio	whr	Current age	current_age	602.99
Cystatin C	cystatin_c	Current age	current_age	84.3861		Pulse rate	pulse_rate	Current age	current_age	57.0414		Albumin	albumin	Waist hip ratio	whr	407.133		Current age	current_age	Hypertension	Hypertension.1	584.66
HbA1c	hba1c	Current age	current_age	72.9726		HbA1c	hba1c	Current age	current_age	46.6895		Current age	current_age	Hypertension	Hypertension.1	345.63		Pulse rate	pulse_rate	Current age	current_age	475.272
Townsend deprivation index	townsend_idx	Current age	current_age	67.9781		Townsend deprivation index	townsend_idx	Current age	current_age	46.2932		Townsend deprivation index	townsend_idx	Waist circumference	waist_circum	336.078		Cystatin C	cystatin_c	Waist hip ratio	whr	455.728
Cystatin C	cystatin_c	Waist hip ratio	whr	61.892		Cystatin C	cystatin_c	Current age	current_age	46.2751		Waist hip ratio	whr	Self-report non-cancer count	cnt_noncancer	333.598		Current age	current_age	Type 2 diabetes mellitus	T2DM_ICD_Self.1	439.707
Townsend deprivation index	townsend_idx	Waist hip ratio	whr	61.8844		Mean platelet volume	mean_platelet_vol	Current age	current_age	45.934		Townsend deprivation index	townsend_idx	Self-report non-cancer count	cnt_noncancer	332.811		Cystatin C	cystatin_c	Current age	current_age	321.344
Cystatin C	cystatin_c	Treatments taken count	cnt_treatment	58.7102		Glucose	glucose	Current age	current_age	43.7373		Townsend deprivation index	townsend_idx	Current age	current_age	328.683		Red blood cell distribution width	rbc_dist_width	Waist hip ratio	whr	270.417
Testosterone	testosterone	Current age	current_age	58.1574		Lymphocyte percent	per_lymphocyte	Current age	current_age	41.0483		Waist circumference	waist_circum	Current age	current_age	314.302		Waist hip ratio	whr	Treatments taken count	cnt_treatment	269.386
Mean platelet volume	mean_platelet_vol	Current age	current_age	50.3422		Apolipoprotein A	apolipoprotein_a	Current age	current_age	34.8157		Treatments taken count	cnt_treatment	Current age	current_age	274.612		Townsend deprivation index	townsend_idx	Red blood cell distribution width	rbc_dist_width	263.543
Apolipoprotein A	apolipoprotein_a	Current age	current_age	49.9478		Weight	weight	Current age	current_age	30.2105		Townsend deprivation index	townsend_idx	Hypertension	Hypertension.1	272.292		Townsend deprivation index	townsend_idx	Testosterone	testosterone	244.871
Cystatin C	cystatin_c	Hypertension	Hypertension.1	36.8065		Red blood cell distribution width	rbc_dist_width	Current age	current_age	28.4514		Cystatin C	cystatin_c	Waist hip ratio	whr	239.662		IGF-1	igf_1	Cystatin C	cystatin_c	232.731
Apolipoprotein A	apolipoprotein_a	Pulse rate	pulse_rate	34.9166		Current age	current_age	Type 2 diabetes mellitus	T2DM_ICD_Self.1	28.3953		Waist circumference	waist_circum	Treatments taken count	cnt_treatment	235.727		Townsend deprivation index	townsend_idx	IGF-1	igf_1	230.408
Cystatin C	cystatin_c	Pulse rate	pulse_rate	33.7592		Waist hip ratio	whr	Current age	current_age	27.4948		Waist hip ratio	whr	Hypertension	Hypertension.1	227.205		Cystatin C	cystatin_c	Red blood cell distribution width	rbc_dist_width	216.444
Total protein	total_protein	Current age	current_age	33.4471		Townsend deprivation index	townsend_idx	Red blood cell distribution width	rbc_dist_width	25.902		Self-report non-cancer count	cnt_noncancer	Current age	current_age	201.438		Testosterone	testosterone	Treatments taken count	cnt_treatment	209.075
Waist hip ratio	whr	Treatments taken count	cnt_treatment	32.9785		Testosterone	testosterone	Systolic Blood pressure	sys_blood_pressure	22.3329		Treatments taken count	cnt_treatment	Self-report non-cancer count	cnt_noncancer	187.676		Body mass index	bmi	Current age	current_age	208.296
Self-report non-cancer count	cnt_noncancer	Current age	current_age	32.8178		Systolic Blood pressure	sys_blood_pressure	Current age	current_age	22.2084		Testosterone	testosterone	Current age	current_age	169.914		Albumin	albumin	Current age	current_age	156.06
Townsend deprivation index	townsend_idx	Treatments taken count	cnt_treatment	32.7041		Rbc cnt	cnt_rbc	Current age	current_age	20.3425		Body mass index	bmi	Current age	current_age	157.636		Red blood cell distribution width	rbc_dist_width	Hypertension	Hypertension.1	155.428
Apolipoprotein A	apolipoprotein_a	Treatments taken count	cnt_treatment	28.4891		Townsend deprivation index	townsend_idx	Treatments taken count	cnt_treatment	19.4813		Cystatin C	cystatin_c	Waist circumference	waist_circum	151.942		Townsend deprivation index	townsend_idx	Pulse rate	pulse_rate	150.218
Alkaline phosphatase	alk_phosphatase	Current age	current_age	25.9277		Sleep Duration	sleep_duration	Current age	current_age	19.3132		Townsend deprivation index	townsend_idx	Apolipoprotein A	apolipoprotein_a	151.234		Treatments taken count	cnt_treatment	Current age	current_age	147.601
HbA1c	hba1c	Cystatin C	cystatin_c	25.63		Cystatin C	cystatin_c	Sodium in urine	urine_sodium	19.0825		Body fat percent	body_fat_percent	Current age	current_age	148.548		Townsend deprivation index	townsend_idx	Hypertension	Hypertension.1	147.111
IGF-1	igf_1	Pulse rate	pulse_rate	25.3676		C-reactive protein	c_reactive_protein	Current age	current_age	17.4305		Townsend deprivation index	townsend_idx	Cystatin C	cystatin_c	147.159		Townsend deprivation index	townsend_idx	Neutrophill percent	per_neutrophill	146.889
Wbc cnt	cnt_wbc	Current age	current_age	24.8889		Testosterone	testosterone	Vitamin D	vitamin_d	16.7065		Creatinine	creatinine	Current age	current_age	146.849		C-reactive protein	c_reactive_protein	Current age	current_age	143.173
Pulse rate	pulse_rate	Current age	current_age	24.6683		Testosterone	testosterone	Treatments taken count	cnt_treatment	14.9928		IGF-1	igf_1	Waist hip ratio	whr	141.961		Phosphate	phosphate	Cystatin C	cystatin_c	141.986
Current age	current_age	Type 2 diabetes mellitus	T2DM_ICD_Self.1	23.6504		Current age	current_age	Cancer diagnosed by doctor	dx_cancer.1	14.795		Waist circumference	waist_circum	Self-report non-cancer count	cnt_noncancer	138.565		Alanine aminotransferase	alk_aminotr	Waist hip ratio	whr	140.487
HbA1c	hba1c	Wbc cnt	cnt_wbc	23.0998		Apolipoprotein A	apolipoprotein_a	Systolic Blood pressure	sys_blood_pressure	13.6833		Pulse rate	pulse_rate	Current age	current_age	138.333		Townsend deprivation index	townsend_idx	Treatments taken count	cnt_treatment	133.54
Gamma glutamyltransferase	gamma_glutamyltr	Current age	current_age	22.8489		Vitamin D	vitamin_d	Current age	current_age	12.9191		Townsend deprivation index	townsend_idx	Type 2 diabetes mellitus	T2DM_ICD_Self.1	137.978		Cystatin C	cystatin_c	Waist circumference	waist_circum	132.36
Lymphocyte cnt	cnt_lymphocyte	Current age	current_age	20.0825		Mean corpuscular hgb conc	mean_cor_hae_con	Current age	current_age	11.1654		Townsend deprivation index	townsend_idx	Body mass index	bmi	137.198		Treatments taken count	cnt_treatment	Cognitive impairment	Cognitive_impairment.1	128.137
Total protein	total_protein	Pulse rate	pulse_rate	20.0686		Immature reticulocyte fraction	fr_immature_reticulo	Current age	current_age	10.7992		Albumin	albumin	Current age	current_age	134.365		Body fat percent	body_fat_percent	Current age	current_age	122.908
Gamma glutamyltransferase	gamma_glutamyltr	Hypertension	Hypertension.1	19.8213		Phosphate	phosphate	Current age	current_age	10.1537		Apolipoprotein A	apolipoprotein_a	HDL cholesterol	hdl_cholesterol	133.907		Rbc cnt	cnt_rbc	Current age	current_age	120.451
Townsend deprivation index	townsend_idx	Testosterone	testosterone	19.6656		Neutrophill percent	per_neutrophill	Current age	current_age	9.86458		Apolipoprotein A	apolipoprotein_a	Treatments taken count	cnt_treatment	132.575		Current age	current_age	Chronic obstructive pulmonary disease	COPD_Doc_Self.1	112.98
Lymphocyte cnt	cnt_lymphocyte	Hypertension	Hypertension.1	18.7315		Red blood cell distribution width	rbc_dist_width	Waist hip ratio	whr	9.43224		HbA1c	hba1c	Waist hip ratio	whr	132.314		Rbc cnt	cnt_rbc	Waist hip ratio	whr	111.942
HbA1c	hba1c	Pulse rate	pulse_rate	18.3218		Neutrophill cnt	cnt_neutrophill	Current age	current_age	9.39328		Apolipoprotein A	apolipoprotein_a	Current age	current_age	129.911		Glucose	glucose	Treatments taken count	cnt_treatment	109.444
Red blood cell distribution width	rbc_dist_width	Waist hip ratio	whr	17.845		Testosterone	testosterone	Weight	weight	9.23229		Gamma glutamyltransferase	gamma_glutamyltr	Self-report non-cancer count	cnt_noncancer	129.345		Red blood cell distribution width	rbc_dist_width	Treatments taken count	cnt_treatment	105.954
Pulse rate	pulse_rate	Treatments taken count	cnt_treatment	17.6434		Rbc cnt	cnt_rbc	Systolic Blood pressure	sys_blood_pressure	9.1956		Cystatin C	cystatin_c	Current age	current_age	129.253		Cystatin C	cystatin_c	Treatments taken count	cnt_treatment	104.181
Vitamin D	vitamin_d	Current age	current_age	16.9892		Mean corpuscular volume	mean_corpuscular	Current age	current_age	9.19105		Cystatin C	cystatin_c	Hypertension	Hypertension.1	129.223		Glucose	glucose	IGF-1	igf_1	98.9709
Albumin	albumin	Current age	current_age	16.4494		Testosterone	testosterone	Sodium in urine	urine_sodium	8.96733		Gamma glutamyltransferase	gamma_glutamyltr	Smoking (Previous)	smoking_status.1	128.405		IGF-1	igf_1	Lymphocyte percent	per_lymphocyte	97.944
HbA1c	hba1c	Waist hip ratio	whr	16.1043		Testosterone	testosterone	Pulse rate	pulse_rate	8.6897		Townsend deprivation index	townsend_idx	Gamma glutamyltransferase	gamma_glutamyltr	126.344		Reticulocyte volume	mean_reticulocyte_vol	Current age	current_age	94.9633
HDL cholesterol	hdl_cholesterol	Treatments taken count	cnt_treatment	16.0286		Body fat percent	body_fat_percent	Current age	current_age	8.66579		Apolipoprotein A	apolipoprotein_a	Waist circumference	waist_circum	126.297		HbA1c	hba1c	Creatinine	creatinine	87.2452
Townsend deprivation index	townsend_idx	Pulse rate	pulse_rate	15.3496		Current age	current_age	Cognitive impairment	Cognitive_impairment.1	8.37024		Gamma glutamyltransferase	gamma_glutamyltr	Current age	current_age	125.869		Glucose	glucose	Current age	current_age	87.2018
Red blood cell distribution width	rbc_dist_width	Current age	current_age	15.2931		Current age	current_age	Atrial Fibrillation	AF.1	8.09178		Apolipoprotein A	apolipoprotein_a	Self-report non-cancer count	cnt_noncancer	125.364		Treatments taken count	cnt_treatment	Heart failure	Heart_failure.1	85.1203
Lymphocyte cnt	cnt_lymphocyte	Pulse rate	pulse_rate	15.1611		Current age	current_age	Type 1 diabetes mellitus	T1DM_ICD_Self.1	8.06345		Townsend deprivation index	townsend_idx	Albumin	albumin	124.95		Cystatin C	cystatin_c	Systolic Blood pressure	sys_blood_pressure	81.9216
Townsend deprivation index	townsend_idx	Cystatin C	cystatin_c	14.9494		Eosinophill cnt	cnt_eosinophill	Current age	current_age	8.05526		Cystatin C	cystatin_c	Treatments taken count	cnt_treatment	124.732		Testosterone	testosterone	Mean platelet volume	mean_platelet_vol	76.9829
HDL cholesterol	hdl_cholesterol	HbA1c	hba1c	14.9126		Platelet distribution width	platelet_dist_width	Treatments taken count	cnt_treatment	8.03016		Current age	current_age	Smoking (Previous)	smoking_status.1	124.34		HbA1c	hba1c	Current age	current_age	76.5817
Platelet crit	platelet_crit	Current age	current_age	14.8403		Apolipoprotein A	apolipoprotein_a	Sodium in urine	urine_sodium	7.75064		Townsend deprivation index	townsend_idx	Smoking (Previous)	smoking_status.1	123.074		Testosterone	testosterone	Waist circumference	waist_circum	75.8578
Lymphocyte percent	per_lymphocyte	Current age	current_age	14.4085		Urate	urate	Current age	current_age	6.88622		HDL cholesterol	hdl_cholesterol	Treatments taken count	cnt_treatment	120.014		Testosterone	testosterone	Body fat percent	body_fat_percent	74.7085
Body mass index	bmi	Current age	current_age	14.2402		IGF-1	igf_1	Lymphocyte percent	per_lymphocyte	6.49438		Calcium	calcium	Hypertension	Hypertension.1	119.914		Platelet crit	platelet_crit	Pulse rate	pulse_rate	74.1814
Pulse rate	pulse_rate	Waist hip ratio	whr	14.1214		Glucose	glucose	Systolic Blood pressure	sys_blood_pressure	6.40875		Current age	current_age	Coronary artery disease	CAD.1	119.648		Townsend deprivation index	townsend_idx	Cystatin C	cystatin_c	73.4532
Eosinophill percent	per_eosinophill	Pulse rate	pulse_rate	14.1062		Lymphocyte percent	per_lymphocyte	Waist hip ratio	whr	6.3638		Waist hip ratio	whr	Type 2 diabetes mellitus	T2DM_ICD_Self.1	115.997		Current age	current_age	Cognitive impairment	Cognitive_impairment.1	73.1793
Phosphate	phosphate	HbA1c	hba1c	14.015		Testosterone	testosterone	Basophill percent	per_basophill	5.96561		Treatments taken count	cnt_treatment	Type 2 diabetes mellitus	T2DM_ICD_Self.1	113.801		LDL direct	ldl_direct	Cystatin C	cystatin_c	72.6774
Apolipoprotein A	apolipoprotein_a	Gamma glutamyltransferase	gamma_glutamyltr	13.4589		Glucose	glucose	Cystatin C	cystatin_c	5.8166		Alkaline phosphatase	alk_phosphatase	Current age	current_age	112.625		Phosphate	phosphate	Current age	current_age	72.5958
IGF-1	igf_1	Waist hip ratio	whr	13.1499		Wbc cnt	cnt_wbc	Treatments taken count	cnt_treatment	5.70024		HbA1c	hba1c	Current age	current_age	109.326		Testosterone	testosterone	Rbc cnt	cnt_rbc	72.0931
Cholesterol	cholesterol	Current age	current_age	13.0874		Mean sphered cell volume	mean_sph_cell_vol	Red blood cell distribution width	rbc_dist_width	5.69712		Waist hip ratio	whr	Waist circumference	waist_circum	105.653		Testosterone	testosterone	Weight	weight	71.024
Cystatin C	cystatin_c	Self-report non-cancer count	cnt_noncancer	13.0215		C-reactive protein	c_reactive_protein	Treatments taken count	cnt_treatment	5.68288		Urate	urate	Current age	current_age	101.378		Urea	urea	Chronic obstructive pulmonary disease	COPD_Doc_Self.1	70.5835
Albumin	albumin	Treatments taken count	cnt_treatment	12.9854		Townsend deprivation index	townsend_idx	Testosterone	testosterone	5.61671		Body mass index	bmi	Self-report non-cancer count	cnt_noncancer	99.7152		Apolipoprotein B	apolipoprotein_b	Cystatin C	cystatin_c	70.0025
Vitamin D	vitamin_d	Cystatin C	cystatin_c	12.8558		Total protein	total_protein	Testosterone	testosterone	5.61047		Hypertension	Hypertension.1	Chronic obstructive pulmonary disease	COPD_Doc_Self.1	99.6474		Albumin	albumin	Mean platelet volume	mean_platelet_vol	69.7128
Gamma glutamyltransferase	gamma_glutamyltr	Self-report non-cancer count	cnt_noncancer	12.4727		Lymphocyte cnt	cnt_lymphocyte	Current age	current_age	5.50037		Mean platelet volume	mean_platelet_vol	Current age	current_age	99.2394		Townsend deprivation index	townsend_idx	Lymphocyte cnt	cnt_lymphocyte	68.5378
Townsend deprivation index	townsend_idx	HbA1c	hba1c	12.2836		Sodium in urine	urine_sodium	Current age	current_age	5.49336		IGF-1	igf_1	Smoking (Previous)	smoking_status.1	99.2316		Platelet distribution width	platelet_dist_width	Creatinine in urine	urine_creat	66.7469
Total protein	total_protein	Waist hip ratio	whr	12.0441		Total protein	total_protein	Current age	current_age	5.37174		Treatments taken count	cnt_treatment	Hypertension	Hypertension.1	99.1239		Townsend deprivation index	townsend_idx	Systolic Blood pressure	sys_blood_pressure	65.9738
Creatinine	creatinine	Treatments taken count	cnt_treatment	11.9452		Wbc cnt	cnt_wbc	Current age	current_age	5.34936		Current age	current_age	Chronic obstructive pulmonary disease	COPD_Doc_Self.1	96.4092		Phosphate	phosphate	Red blood cell distribution width	rbc_dist_width	65.8608
Total protein	total_protein	Vitamin D	vitamin_d	10.9851		HbA1c	hba1c	Pulse rate	pulse_rate	5.09372		Townsend deprivation index	townsend_idx	IGF-1	igf_1	96.1944		Townsend deprivation index	townsend_idx	Platelet crit	platelet_crit	65.6805
Neuroticism Score	neuroticism_score	Cystatin C	cystatin_c	10.9613		Testosterone	testosterone	Lymphocyte percent	per_lymphocyte	5.00871		Albumin	albumin	Waist circumference	waist_circum	95.823		Hypertension	Hypertension.1	Chronic obstructive pulmonary disease	COPD_Doc_Self.1	65.3648
Albumin	albumin	Cystatin C	cystatin_c	10.8778		Current age	current_age	Coronary artery disease	CAD.1	4.901		Townsend deprivation index	townsend_idx	Sodium in urine	urine_sodium	95.6704		Testosterone	testosterone	HbA1c	hba1c	64.4636
Townsend deprivation index	townsend_idx	IGF-1	igf_1	10.4158		Alanine aminotransferase	alk_aminotr	Current age	current_age	4.8205		Waist hip ratio	whr	Atrial Fibrillation	AF.1	94.5216		Townsend deprivation index	townsend_idx	Waist hip ratio	whr	63.8411
Townsend deprivation index	townsend_idx	C-reactive protein	c_reactive_protein	10.3333		HbA1c	hba1c	Treatments taken count	cnt_treatment	4.81107		Lymphocyte cnt	cnt_lymphocyte	Waist circumference	waist_circum	92.7268		IGF-1	igf_1	Waist hip ratio	whr	63.6949
Waist circumference	waist_circum	Current age	current_age	10.304		Glucose	glucose	Triglycerides	triglycerides	4.75021		Albumin	albumin	Treatments taken count	cnt_treatment	91.4069		Red blood cell distribution width	rbc_dist_width	Current age	current_age	63.3054
Pulse rate	pulse_rate	Hypertension	Hypertension.1	10.153		Basophill percent	per_basophill	Red blood cell distribution width	rbc_dist_width	4.66978		C-reactive protein	c_reactive_protein	Current age	current_age	90.0257		Sleep Duration	sleep_duration	Current age	current_age	61.8112
HDL cholesterol	hdl_cholesterol	Cystatin C	cystatin_c	9.98494		Townsend deprivation index	townsend_idx	Glucose	glucose	4.62683		Testosterone	testosterone	Treatments taken count	cnt_treatment	89.9593		Phosphate	phosphate	Rbc cnt	cnt_rbc	60.5217
Sleep Duration	sleep_duration	Current age	current_age	9.79695		Phosphate	phosphate	Cystatin C	cystatin_c	4.51638		Apolipoprotein A	apolipoprotein_a	Waist hip ratio	whr	87.0382		Phosphate	phosphate	Treatments taken count	cnt_treatment	60.364
Gamma glutamyltransferase	gamma_glutamyltr	Treatments taken count	cnt_treatment	9.73366		HDL cholesterol	hdl_cholesterol	Current age	current_age	4.43185		Gamma glutamyltransferase	gamma_glutamyltr	Hypertension	Hypertension.1	86.8926		Waist hip ratio	whr	Chronic obstructive pulmonary disease	COPD_Doc_Self.1	60.2468
Red blood cell distribution width	rbc_dist_width	Treatments taken count	cnt_treatment	9.63421		Cystatin C	cystatin_c	Red blood cell distribution width	rbc_dist_width	4.42031		Red blood cell distribution width	rbc_dist_width	Waist hip ratio	whr	85.0636		Red blood cell distribution width	rbc_dist_width	Self-report non-cancer count	cnt_noncancer	59.7913
HbA1c	hba1c	Red blood cell distribution width	rbc_dist_width	9.54803		Testosterone	testosterone	Mean corpuscular hgb conc	mean_cor_hae_con	4.29206		Cystatin C	cystatin_c	Self-report non-cancer count	cnt_noncancer	84.8943		Neutrophill percent	per_neutrophill	Current age	current_age	58.2374
Total bilirubin	total_bilirubin	Current age	current_age	9.19996		Monocyte percent	per_monocyte	Systolic Blood pressure	sys_blood_pressure	4.17508		Aspartate aminotransferase	aspartate_aminotr	Current age	current_age	84.727		Aspartate aminotransferase	aspartate_aminotr	Alkaline phosphatase	alk_phosphatase	57.5912
Lymphocyte cnt	cnt_lymphocyte	Self-report non-cancer count	cnt_noncancer	8.70407		Basophill percent	per_basophill	Current age	current_age	4.1212		Waist hip ratio	whr	Coronary artery disease	CAD.1	84.2452		Townsend deprivation index	townsend_idx	Waist circumference	waist_circum	57.4975
Albumin	albumin	Waist hip ratio	whr	8.63348		Red blood cell distribution width	rbc_dist_width	Body mass index	bmi	4.0092		Townsend deprivation index	townsend_idx	HbA1c	hba1c	82.3183		Mean corpuscular hgb conc	mean_cor_hae_con	Current age	current_age	57.4118
Cystatin C	cystatin_c	Type 2 diabetes mellitus	T2DM_ICD_Self.1	7.61225		Monocyte percent	per_monocyte	Rbc cnt	cnt_rbc	3.96627		Self-report non-cancer count	cnt_noncancer	Smoking (Previous)	smoking_status.1	81.9623		Monocyte percent	per_monocyte	Hip circumference	hip_circum	55.8374
Urea	urea	Pulse rate	pulse_rate	7.57113		Red blood cell distribution width	rbc_dist_width	Waist circumference	waist_circum	3.88745		HDL cholesterol	hdl_cholesterol	Waist circumference	waist_circum	81.4836		Reticulocyte volume	mean_reticulocyte_vol	Waist circumference	waist_circum	54.4119
Mean corpuscular hgb conc	mean_cor_hae_con	Current age	current_age	7.56699		Basophill cnt	cnt_basophill	Current age	current_age	3.86023		Townsend deprivation index	townsend_idx	Phosphate	phosphate	81.4595		Calcium	calcium	Albumin	albumin	54.3487
Basophill percent	per_basophill	Treatments taken count	cnt_treatment	7.52184		Treatments taken count	cnt_treatment	Coronary artery disease	CAD.1	3.75862		Townsend deprivation index	townsend_idx	Monocyte cnt	cnt_monocyte	81.4181		HbA1c	hba1c	Alanine aminotransferase	alk_aminotr	54.2494
Townsend deprivation index	townsend_idx	Hypertension	Hypertension.1	7.36765		Sex Hormone Binding Globulin	shbg	Red blood cell distribution width	rbc_dist_width	3.75133		HDL cholesterol	hdl_cholesterol	Self-report non-cancer count	cnt_noncancer	81.4017		Monocyte percent	per_monocyte	Body mass index	bmi	53.7808
Mean corpuscular hgb conc	mean_cor_hae_con	Treatments taken count	cnt_treatment	7.29022		Body mass index	bmi	Waist circumference	waist_circum	3.71493		Waist circumference	waist_circum	Smoking (Previous)	smoking_status.1	80.8461		Townsend deprivation index	townsend_idx	Creatinine in urine	urine_creat	53.4909
HbA1c	hba1c	Platelet crit	platelet_crit	7.28686		Mean sphered cell volume	mean_sph_cell_vol	Current age	current_age	3.66953		Testosterone	testosterone	Hypertension	Hypertension.1	79.0933		Reticulocyte volume	mean_reticulocyte_vol	Waist hip ratio	whr	53.3791
Immature reticulocyte fraction	fr_immature_reticulo	Type 2 diabetes mellitus	T2DM_ICD_Self.1	7.2103		Testosterone	testosterone	Smoking (Current)	smoking_status.2	3.63549		Townsend deprivation index	townsend_idx	Testosterone	testosterone	79.0626		Red blood cell distribution width	rbc_dist_width	Pulse rate	pulse_rate	53.021
Gamma glutamyltransferase	gamma_glutamyltr	Cystatin C	cystatin_c	6.946		Current age	current_age	Heart failure	Heart_failure.1	3.55086		Alkaline phosphatase	alk_phosphatase	Waist hip ratio	whr	78.7383		Current age	current_age	Atrial Fibrillation	AF.1	52.9905
Pulse rate	pulse_rate	Hip circumference	hip_circum	6.94171		Townsend deprivation index	townsend_idx	C-reactive protein	c_reactive_protein	3.55014		Gamma glutamyltransferase	gamma_glutamyltr	Waist hip ratio	whr	78.4919		Gamma glutamyltransferase	gamma_glutamyltr	Alanine aminotransferase	alk_aminotr	52.6294
Phosphate	phosphate	Hypertension	Hypertension.1	6.84212		Albumin	albumin	Current age	current_age	3.53928		Treatments taken count	cnt_treatment	Chronic obstructive pulmonary disease	COPD_Doc_Self.1	77.8503		Red blood cell distribution width	rbc_dist_width	Rbc cnt	cnt_rbc	52.4992
Townsend deprivation index	townsend_idx	Alanine aminotransferase	alk_aminotr	6.78911		Testosterone	testosterone	Cystatin C	cystatin_c	3.50076		Eosinophill percent	per_eosinophill	Waist hip ratio	whr	77.4268		Sodium in urine	urine_sodium	Current age	current_age	52.0824
Total protein	total_protein	Mean platelet volume	mean_platelet_vol	6.75471		Scatter reticulocyte cnt	cnt_scatter_reticulo	Current age	current_age	3.49617		Red blood cell distribution width	rbc_dist_width	Self-report non-cancer count	cnt_noncancer	77.3585		Pulse rate	pulse_rate	Waist circumference	waist_circum	51.7085
Potassium in urine	urine_potassium	Hypertension	Hypertension.1	6.52925		Red blood cell distribution width	rbc_dist_width	Systolic Blood pressure	sys_blood_pressure	3.45321		Townsend deprivation index	townsend_idx	C-reactive protein	c_reactive_protein	77.3513		Mean platelet volume	mean_platelet_vol	Weight	weight	51.3674
Glucose	glucose	Current age	current_age	6.45222		Treatments taken count	cnt_treatment	Alcohol intake (1-2/week)	alcohol_freq.3	3.40033		Body mass index	bmi	Waist hip ratio	whr	76.7542		Albumin	albumin	Waist hip ratio	whr	48.9014
Systolic Blood pressure	sys_blood_pressure	Current age	current_age	6.4405		Triglycerides	triglycerides	Current age	current_age	3.35983		Current age	current_age	Type 2 diabetes mellitus	T2DM_ICD_Self.1	76.6326		Neutrophill percent	per_neutrophill	Atrial Fibrillation	AF.1	48.792
Rbc cnt	cnt_rbc	Current age	current_age	6.2854		Glucose	glucose	Lymphocyte percent	per_lymphocyte	3.24956		Albumin	albumin	Self-report non-cancer count	cnt_noncancer	76.2168		Aspartate aminotransferase	aspartate_aminotr	Cystatin C	cystatin_c	48.7668
Current age	current_age	Depression	Depression.1	6.25357		IGF-1	igf_1	Current age	current_age	3.24662		Body mass index	bmi	Treatments taken count	cnt_treatment	75.5793		Basophill percent	per_basophill	Red blood cell distribution width	rbc_dist_width	48.4819
Townsend deprivation index	townsend_idx	Wbc cnt	cnt_wbc	6.13489		Testosterone	testosterone	Alanine aminotransferase	alk_aminotr	3.23806		Apolipoprotein A	apolipoprotein_a	Lymphocyte cnt	cnt_lymphocyte	75.2219		Sex Hormone Binding Globulin	shbg	Mean platelet volume	mean_platelet_vol	46.0078
Glucose	glucose	Cystatin C	cystatin_c	6.10208		Apolipoprotein A	apolipoprotein_a	Weight	weight	3.1839		Waist hip ratio	whr	Chronic obstructive pulmonary disease	COPD_Doc_Self.1	75.0882		Waist hip ratio	whr	Alcohol drinker (Current)	alcohol_status.2	45.6129
Waist hip ratio	whr	Alcohol intake (Occasions)	alcohol_freq.5	6.09447		Glucose	glucose	Basophill cnt	cnt_basophill	3.07805		Apolipoprotein A	apolipoprotein_a	C-reactive protein	c_reactive_protein	73.847		Systolic Blood pressure	sys_blood_pressure	Ethnic (Black/Black British)	ethnic.4	43.5674
Basophill percent	per_basophill	Pulse rate	pulse_rate	5.93016		Aspartate aminotransferase	aspartate_aminotr	Current age	current_age	3.06754		Current age	current_age	Atrial Fibrillation	AF.1	73.2785		Albumin	albumin	IGF-1	igf_1	43.4504
Testosterone	testosterone	Self-report non-cancer count	cnt_noncancer	5.88127		Townsend deprivation index	townsend_idx	Scatter reticulocyte cnt	cnt_scatter_reticulo	3.04572		Apolipoprotein A	apolipoprotein_a	Smoking (Previous)	smoking_status.1	72.6056		Mean sphered cell volume	mean_sph_cell_vol	Waist hip ratio	whr	43.431
Phosphate	phosphate	IGF-1	igf_1	5.60053		Creatinine in urine	urine_creat	Current age	current_age	3.00133		Lymphocyte percent	per_lymphocyte	Current age	current_age	72.352		Aspartate aminotransferase	aspartate_aminotr	Platelet crit	platelet_crit	43.1955
Cystatin C	cystatin_c	Immature reticulocyte fraction	fr_immature_reticulo	5.56189		Red blood cell distribution width	rbc_dist_width	Potassium in urine	urine_potassium	2.94961		Neutrophill cnt	cnt_neutrophill	Current age	current_age	72.0126		Townsend deprivation index	townsend_idx	Gamma glutamyltransferase	gamma_glutamyltr	42.683
Red blood cell distribution width	rbc_dist_width	Hypertension	Hypertension.1	5.55677		Mean platelet volume	mean_platelet_vol	Waist circumference	waist_circum	2.93527		Townsend deprivation index	townsend_idx	HDL cholesterol	hdl_cholesterol	71.9234		Waist circumference	waist_circum	Cognitive impairment	Cognitive_impairment.1	42.4687
Cystatin C	cystatin_c	Potassium in urine	urine_potassium	5.54758		Eosinophill cnt	cnt_eosinophill	Body mass index	bmi	2.85024		Body fat percent	body_fat_percent	Waist hip ratio	whr	70.2486		Neuroticism Score	neuroticism_score	Pulse rate	pulse_rate	41.9945
Urea	urea	Current age	current_age	5.50401		Pulse rate	pulse_rate	Treatments taken count	cnt_treatment	2.69642		Townsend deprivation index	townsend_idx	Creatinine in urine	urine_creat	69.7413		Mean sphered cell volume	mean_sph_cell_vol	Waist circumference	waist_circum	41.9102
Sex Hormone Binding Globulin	shbg	Apolipoprotein A	apolipoprotein_a	5.43856		Current age	current_age	Ethnic (Black/Black British)	ethnic.4	2.69211		Townsend deprivation index	townsend_idx	Total protein	total_protein	69.3445		Lymphocyte cnt	cnt_lymphocyte	Systolic Blood pressure	sys_blood_pressure	41.7364
HbA1c	hba1c	Treatments taken count	cnt_treatment	5.43044		Current age	current_age	Bipolar	Bipolar.1	2.65897		Townsend deprivation index	townsend_idx	Lymphocyte cnt	cnt_lymphocyte	68.966		Monocyte percent	per_monocyte	Current age	current_age	41.2034
Townsend deprivation index	townsend_idx	Total protein	total_protein	5.35039		Triglycerides	triglycerides	Systolic Blood pressure	sys_blood_pressure	2.62057		Calcium	calcium	Treatments taken count	cnt_treatment	68.6734		Rbc cnt	cnt_rbc	Pulse rate	pulse_rate	40.9604
Apolipoprotein A	apolipoprotein_a	Cystatin C	cystatin_c	5.32474		Platelet distribution width	platelet_dist_width	Current age	current_age	2.61952		Townsend deprivation index	townsend_idx	Coronary artery disease	CAD.1	68.2494		Phosphate	phosphate	Pulse rate	pulse_rate	40.785
Sex Hormone Binding Globulin	shbg	HDL cholesterol	hdl_cholesterol	5.31935		Townsend deprivation index	townsend_idx	Sex Hormone Binding Globulin	shbg	2.45932		Weight	weight	Current age	current_age	67.9461		Wbc cnt	cnt_wbc	Heart failure	Heart_failure.1	40.5187
LDL direct	ldl_direct	Current age	current_age	5.30741		Albumin	albumin	C-reactive protein	c_reactive_protein	2.4579		Townsend deprivation index	townsend_idx	Creatinine	creatinine	67.7909		Waist circumference	waist_circum	Smoking (Current)	smoking_status.2	40.3889
Vitamin D	vitamin_d	Pulse rate	pulse_rate	5.20296		Testosterone	testosterone	Cholesterol	cholesterol	2.4508		Albumin	albumin	HbA1c	hba1c	67.6999		Mean platelet volume	mean_platelet_vol	Current age	current_age	39.5667
Pulse rate	pulse_rate	Self-report non-cancer count	cnt_noncancer	5.14547		Testosterone	testosterone	Red blood cell distribution width	rbc_dist_width	2.44064		Waist circumference	waist_circum	Hypertension	Hypertension.1	67.5846		Platelet distribution width	platelet_dist_width	Rbc cnt	cnt_rbc	39.1788
Neuroticism Score	neuroticism_score	Wbc cnt	cnt_wbc	5.07984		Urate	urate	Red blood cell distribution width	rbc_dist_width	2.42525		Townsend deprivation index	townsend_idx	Red blood cell distribution width	rbc_dist_width	66.7883		Alanine aminotransferase	alk_aminotr	Self-report non-cancer count	cnt_noncancer	39.0906
Lymphocyte cnt	cnt_lymphocyte	Waist hip ratio	whr	5.0791		Neutrophill percent	per_neutrophill	Pulse rate	pulse_rate	2.38886		Apolipoprotein A	apolipoprotein_a	Gamma glutamyltransferase	gamma_glutamyltr	66.4525		Hypertension	Hypertension.1	Cognitive impairment	Cognitive_impairment.1	37.9253
Haematocrit percent	haematocrit_	Current age	current_age	4.90309		Vitamin D	vitamin_d	Treatments taken count	cnt_treatment	2.38663		Apolipoprotein A	apolipoprotein_a	Hypertension	Hypertension.1	66.0755		HbA1c	hba1c	Systolic Blood pressure	sys_blood_pressure	37.7573
Sex Hormone Binding Globulin	shbg	Treatments taken count	cnt_treatment	4.87135		Total protein	total_protein	Pulse rate	pulse_rate	2.36499		HbA1c	hba1c	Waist circumference	waist_circum	65.4026		Calcium	calcium	Neutrophill percent	per_neutrophill	37.3804
Creatinine	creatinine	Current age	current_age	4.86574		Treatments taken count	cnt_treatment	Blood Group (AO)	blood_group.AO	2.35473		Sodium in urine	urine_sodium	Self-report non-cancer count	cnt_noncancer	64.3122		HbA1c	hba1c	Diastolic Blood pressure	dia_blood_pressure	37.1574
Phosphate	phosphate	Treatments taken count	cnt_treatment	4.81676		Current age	current_age	Smoking (Current)	smoking_status.2	2.34672		Phosphate	phosphate	Self-report non-cancer count	cnt_noncancer	64.1926		Cystatin C	cystatin_c	Coronary artery disease	CAD.1	37.1177
Mean platelet volume	mean_platelet_vol	Waist hip ratio	whr	4.77663		Reticulocyte percent	per_reticulocyte	Mean sphered cell volume	mean_sph_cell_vol	2.27932		Townsend deprivation index	townsend_idx	Calcium	calcium	63.8409		Cystatin C	cystatin_c	Pulse rate	pulse_rate	36.9839
Townsend deprivation index	townsend_idx	Gamma glutamyltransferase	gamma_glutamyltr	4.7549		Urate	urate	Systolic Blood pressure	sys_blood_pressure	2.18378		Platelet crit	platelet_crit	Current age	current_age	63.7333		Cystatin C	cystatin_c	Type 2 diabetes mellitus	T2DM_ICD_Self.1	36.97
Total protein	total_protein	Cystatin C	cystatin_c	4.75345		Townsend deprivation index	townsend_idx	Body mass index	bmi	2.12419		Apolipoprotein A	apolipoprotein_a	IGF-1	igf_1	63.532		IGF-1	igf_1	Mean platelet volume	mean_platelet_vol	36.7766
IGF-1	igf_1	Eosinophill percent	per_eosinophill	4.74847		Townsend deprivation index	townsend_idx	IGF-1	igf_1	2.08523		Townsend deprivation index	townsend_idx	Urea	urea	62.0994		Phosphate	phosphate	Mean platelet volume	mean_platelet_vol	36.5109
Testosterone	testosterone	Treatments taken count	cnt_treatment	4.67047		Testosterone	testosterone	Lymphocyte cnt	cnt_lymphocyte	2.06843		Apolipoprotein A	apolipoprotein_a	Creatinine in urine	urine_creat	61.7466		Townsend deprivation index	townsend_idx	Lymphocyte percent	per_lymphocyte	36.2464
Urate	urate	Coronary artery disease	CAD.1	4.63737		Gamma glutamyltransferase	gamma_glutamyltr	Current age	current_age	2.06391		Neutrophill percent	per_neutrophill	Waist hip ratio	whr	61.5061		Lymphocyte cnt	cnt_lymphocyte	Treatments taken count	cnt_treatment	35.8856
Current age	current_age	Coronary artery disease	CAD.1	4.57088		Apolipoprotein A	apolipoprotein_a	Lymphocyte percent	per_lymphocyte	2.00555		Calcium	calcium	Current age	current_age	61.2519		HDL cholesterol	hdl_cholesterol	Monocyte percent	per_monocyte	35.6646
Testosterone	testosterone	Cystatin C	cystatin_c	4.50157		Monocyte cnt	cnt_monocyte	Red blood cell distribution width	rbc_dist_width	2.00274		Townsend deprivation index	townsend_idx	Depression	Depression.1	61.1932		Albumin	albumin	Gamma glutamyltransferase	gamma_glutamyltr	35.5866
Triglycerides	triglycerides	Current age	current_age	4.46835		Townsend deprivation index	townsend_idx	Basophill percent	per_basophill	1.93046		Total protein	total_protein	Current age	current_age	61.0713		Neutrophill percent	per_neutrophill	Mean platelet volume	mean_platelet_vol	34.8922
Alanine aminotransferase	alk_aminotr	Current age	current_age	4.43428		Townsend deprivation index	townsend_idx	Pulse rate	pulse_rate	1.92526		Monocyte cnt	cnt_monocyte	Current age	current_age	60.7294		Waist circumference	waist_circum	Ethnic (Black/Black British)	ethnic.4	34.2574
Townsend deprivation index	townsend_idx	Depression	Depression.1	4.3867		Apolipoprotein A	apolipoprotein_a	Aspartate aminotransferase	aspartate_aminotr	1.91689		Gamma glutamyltransferase	gamma_glutamyltr	Treatments taken count	cnt_treatment	60.0086		Monocyte percent	per_monocyte	Lymphocyte cnt	cnt_lymphocyte	33.3763
Neuroticism Score	neuroticism_score	Pulse rate	pulse_rate	4.37236		Pulse rate	pulse_rate	Sodium in urine	urine_sodium	1.87122		Rbc cnt	cnt_rbc	Current age	current_age	59.9096		Townsend deprivation index	townsend_idx	Type 2 diabetes mellitus	T2DM_ICD_Self.1	32.8808
Mean platelet volume	mean_platelet_vol	Hypertension	Hypertension.1	4.35254		Townsend deprivation index	townsend_idx	Systolic Blood pressure	sys_blood_pressure	1.81586		Townsend deprivation index	townsend_idx	Cholesterol	cholesterol	59.6015		Urate	urate	Monocyte percent	per_monocyte	32.3729
Gamma glutamyltransferase	gamma_glutamyltr	Depression	Depression.1	4.34767		Albumin	albumin	Body mass index	bmi	1.79072		Calcium	calcium	Waist hip ratio	whr	59.0547		Apolipoprotein A	apolipoprotein_a	Monocyte percent	per_monocyte	32.3177
Neuroticism Score	neuroticism_score	Treatments taken count	cnt_treatment	4.32057		Townsend deprivation index	townsend_idx	Creatinine in urine	urine_creat	1.66463		Gamma glutamyltransferase	gamma_glutamyltr	Mean corpuscular volume	mean_corpuscular	59.0327		Urate	urate	Current age	current_age	32.1782
Vitamin D	vitamin_d	Lymphocyte cnt	cnt_lymphocyte	4.31226		Red blood cell distribution width	rbc_dist_width	Creatinine in urine	urine_creat	1.64501		Haemoglobin	haemoglobin	Waist hip ratio	whr	58.9804		Vitamin D	vitamin_d	Chronic obstructive pulmonary disease	COPD_Doc_Self.1	32.0194
Mean platelet volume	mean_platelet_vol	Mean corpuscular hgb conc	mean_cor_hae_con	4.27577		Treatments taken count	cnt_treatment	Cognitive impairment	Cognitive_impairment.1	1.63842		Wbc cnt	cnt_wbc	Waist hip ratio	whr	57.9969		Alanine aminotransferase	alk_aminotr	Cystatin C	cystatin_c	31.6897
Phosphate	phosphate	Current age	current_age	4.17698		Testosterone	testosterone	Neutrophill cnt	cnt_neutrophill	1.63484		Treatments taken count	cnt_treatment	Coronary artery disease	CAD.1	57.8748		Total protein	total_protein	Albumin	albumin	31.0372
Vitamin D	vitamin_d	Treatments taken count	cnt_treatment	4.08354		Waist circumference	waist_circum	Chronic obstructive pulmonary disease	COPD_Doc_Self.1	1.6181		Platelet cnt	cnt_platelet	Current age	current_age	57.7755		Townsend deprivation index	townsend_idx	Neuroticism Score	neuroticism_score	30.7041
Albumin	albumin	Testosterone	testosterone	4.08109		LDL direct	ldl_direct	Waist hip ratio	whr	1.5906		Creatinine	creatinine	Waist hip ratio	whr	57.5843		Aspartate aminotransferase	aspartate_aminotr	Monocyte percent	per_monocyte	30.4526
Wbc cnt	cnt_wbc	Pulse rate	pulse_rate	4.03699		Cystatin C	cystatin_c	Systolic Blood pressure	sys_blood_pressure	1.57573		Total protein	total_protein	Albumin	albumin	57.1096		Current age	current_age	Coronary artery disease	CAD.1	30.3768
C-reactive protein	c_reactive_protein	Current age	current_age	4.03425		Cholesterol	cholesterol	Sodium in urine	urine_sodium	1.55649		Cholesterol	cholesterol	Self-report non-cancer count	cnt_noncancer	56.9034		Townsend deprivation index	townsend_idx	Cognitive impairment	Cognitive_impairment.1	30.187
Alanine aminotransferase	alk_aminotr	Treatments taken count	cnt_treatment	4.01285		Creatinine	creatinine	Current age	current_age	1.54495		Creatinine in urine	urine_creat	Waist hip ratio	whr	56.5977		Platelet cnt	cnt_platelet	Atrial Fibrillation	AF.1	28.8235
Monocyte cnt	cnt_monocyte	Treatments taken count	cnt_treatment	3.99937		Creatinine	creatinine	Lymphocyte percent	per_lymphocyte	1.54445		Albumin	albumin	Hypertension	Hypertension.1	56.5377		Cystatin C	cystatin_c	Atrial Fibrillation	AF.1	27.6261
Alanine aminotransferase	alk_aminotr	Systolic Blood pressure	sys_blood_pressure	3.98917		Body mass index	bmi	Cancer diagnosed by doctor	dx_cancer.1	1.52396		HDL cholesterol	hdl_cholesterol	Current age	current_age	56.5176		Wbc cnt	cnt_wbc	Chronic obstructive pulmonary disease	COPD_Doc_Self.1	26.8698
Reticulocyte volume	mean_reticulocyte_vol	Treatments taken count	cnt_treatment	3.97863		Basophill percent	per_basophill	Potassium in urine	urine_potassium	1.51755		Townsend deprivation index	townsend_idx	Vitamin D	vitamin_d	56.2226		Pulse rate	pulse_rate	Coronary artery disease	CAD.1	26.855
HbA1c	hba1c	Gamma glutamyltransferase	gamma_glutamyltr	3.9592		Townsend deprivation index	townsend_idx	Waist circumference	waist_circum	1.47226		Waist circumference	waist_circum	Coronary artery disease	CAD.1	55.9744		Apolipoprotein A	apolipoprotein_a	Current age	current_age	26.7701
Neuroticism Score	neuroticism_score	Red blood cell distribution width	rbc_dist_width	3.92782		Red blood cell distribution width	rbc_dist_width	Mean corpuscular volume	mean_corpuscular	1.46856		Waist circumference	waist_circum	Chronic obstructive pulmonary disease	COPD_Doc_Self.1	55.9247		Urate	urate	Mean sphered cell volume	mean_sph_cell_vol	26.6493
Urea	urea	Lymphocyte cnt	cnt_lymphocyte	3.9019		Reticulocyte percent	per_reticulocyte	Red blood cell distribution width	rbc_dist_width	1.46484		Urate	urate	Hypertension	Hypertension.1	55.7351		Urate	urate	Treatments taken count	cnt_treatment	25.6535
Triglycerides	triglycerides	Waist hip ratio	whr	3.88799		Reticulocyte volume	mean_reticulocyte_vol	Pulse rate	pulse_rate	1.44463		HDL cholesterol	hdl_cholesterol	HbA1c	hba1c	54.9956		Neutrophill percent	per_neutrophill	Hypertension	Hypertension.1	25.3851
Eosinophill percent	per_eosinophill	Wbc cnt	cnt_wbc	3.83623		Lymphocyte percent	per_lymphocyte	Red blood cell distribution width	rbc_dist_width	1.41861		Cystatin C	cystatin_c	Lymphocyte cnt	cnt_lymphocyte	54.4648		Gamma glutamyltransferase	gamma_glutamyltr	Current age	current_age	24.8602
Body fat percent	body_fat_percent	Current age	current_age	3.78208		Townsend deprivation index	townsend_idx	Alcohol intake (1-2/week)	alcohol_freq.3	1.41192		HbA1c	hba1c	Treatments taken count	cnt_treatment	54.4111		Haemoglobin	haemoglobin	Treatments taken count	cnt_treatment	23.9838
Alanine aminotransferase	alk_aminotr	Monocyte cnt	cnt_monocyte	3.72957		Body mass index	bmi	Sleep Duration	sleep_duration	1.39318		Townsend deprivation index	townsend_idx	Mean corpuscular hgb conc	mean_cor_hae_con	54.3665		Alanine aminotransferase	alk_aminotr	Chronic obstructive pulmonary disease	COPD_Doc_Self.1	23.8121
Townsend deprivation index	townsend_idx	Urea	urea	3.67177		Urea	urea	Current age	current_age	1.38137		Eosinophill percent	per_eosinophill	Self-report non-cancer count	cnt_noncancer	54.2366		HbA1c	hba1c	Cystatin C	cystatin_c	23.6905
IGF-1	igf_1	Cystatin C	cystatin_c	3.65811		Lymphocyte percent	per_lymphocyte	Waist circumference	waist_circum	1.36439		Townsend deprivation index	townsend_idx	Alanine aminotransferase	alk_aminotr	53.9305		Diastolic Blood pressure	dia_blood_pressure	Asthma	Asthma_Doc_Self.1	23.6688
Vitamin D	vitamin_d	Potassium in urine	urine_potassium	3.64487		Platelet cnt	cnt_platelet	Current age	current_age	1.30765		Lymphocyte cnt	cnt_lymphocyte	Treatments taken count	cnt_treatment	53.8407		Neutrophill percent	per_neutrophill	Lymphocyte percent	per_lymphocyte	23.1446
Albumin	albumin	Gamma glutamyltransferase	gamma_glutamyltr	3.63374		Lymphocyte cnt	cnt_lymphocyte	Systolic Blood pressure	sys_blood_pressure	1.29648		Townsend deprivation index	townsend_idx	Glucose	glucose	53.3939		Vitamin D	vitamin_d	Treatments taken count	cnt_treatment	23.1174
HDL cholesterol	hdl_cholesterol	Total protein	total_protein	3.62366		Monocyte cnt	cnt_monocyte	Waist hip ratio	whr	1.27664		C-reactive protein	c_reactive_protein	Self-report non-cancer count	cnt_noncancer	52.8332		Basophill percent	per_basophill	Pulse rate	pulse_rate	23.0888
Red blood cell distribution width	rbc_dist_width	Pulse rate	pulse_rate	3.59165		Lymphocyte percent	per_lymphocyte	Rbc cnt	cnt_rbc	1.17089		Sodium in urine	urine_sodium	Hypertension	Hypertension.1	52.6961		Self-report non-cancer count	cnt_noncancer	Current age	current_age	23.0064
Townsend deprivation index	townsend_idx	Monocyte cnt	cnt_monocyte	3.59161		LDL direct	ldl_direct	Lymphocyte percent	per_lymphocyte	1.16518		IGF-1	igf_1	Gamma glutamyltransferase	gamma_glutamyltr	52.6719		Cystatin C	cystatin_c	Lymphocyte percent	per_lymphocyte	22.8896
Potassium in urine	urine_potassium	Current age	current_age	3.57633		Eosinophill cnt	cnt_eosinophill	Type 2 diabetes mellitus	T2DM_ICD_Self.1	1.15678		Testosterone	testosterone	Waist circumference	waist_circum	52.6086		Alkaline phosphatase	alk_phosphatase	Pulse rate	pulse_rate	21.566
Body mass index	bmi	Treatments taken count	cnt_treatment	3.55534		IGF-1	igf_1	Pulse rate	pulse_rate	1.10026		Alkaline phosphatase	alk_phosphatase	Treatments taken count	cnt_treatment	52.0032		Cystatin C	cystatin_c	Sleep Duration	sleep_duration	21.5129
Townsend deprivation index	townsend_idx	Platelet crit	platelet_crit	3.54848		Glucose	glucose	Pulse rate	pulse_rate	1.07072		Current age	current_age	Depression	Depression.1	51.7602		Lymphocyte cnt	cnt_lymphocyte	Haematocrit percent	haematocrit_	20.9386
Pulse rate	pulse_rate	Sleep Duration	sleep_duration	3.50516		Neutrophill cnt	cnt_neutrophill	Systolic Blood pressure	sys_blood_pressure	1.03		Townsend deprivation index	townsend_idx	Diastolic Blood pressure	dia_blood_pressure	51.7432		Reticulocyte volume	mean_reticulocyte_vol	Mean platelet volume	mean_platelet_vol	20.8505
Lymphocyte cnt	cnt_lymphocyte	Sleep Duration	sleep_duration	3.50322		Lymphocyte cnt	cnt_lymphocyte	Mean corpuscular hgb conc	mean_cor_hae_con	1.00986		Creatinine in urine	urine_creat	Hypertension	Hypertension.1	51.4802		Treatments taken count	cnt_treatment	Alcohol intake (1-3/mth)	alcohol_freq.4	20.7212
Glucose	glucose	Albumin	albumin	3.48529		Pulse rate	pulse_rate	Smoking (Current)	smoking_status.2	0.977361		Albumin	albumin	IGF-1	igf_1	51.3152		Alanine aminotransferase	alk_aminotr	Current age	current_age	20.28
HDL cholesterol	hdl_cholesterol	Type 2 diabetes mellitus	T2DM_ICD_Self.1	3.42107		Apolipoprotein A	apolipoprotein_a	Body mass index	bmi	0.951784		Lymphocyte cnt	cnt_lymphocyte	Self-report non-cancer count	cnt_noncancer	51.177		Hypertension	Hypertension.1	Ethnic (Black/Black British)	ethnic.4	19.8566
Cystatin C	cystatin_c	Mean platelet volume	mean_platelet_vol	3.37296		Triglycerides	triglycerides	Rbc cnt	cnt_rbc	0.949903		Aspartate aminotransferase	aspartate_aminotr	Waist hip ratio	whr	50.9084		Mean sphered cell volume	mean_sph_cell_vol	Diastolic Blood pressure	dia_blood_pressure	19.5914
Total protein	total_protein	Rbc cnt	cnt_rbc	3.36513		IGF-1	igf_1	Creatinine	creatinine	0.905563		Lymphocyte cnt	cnt_lymphocyte	Current age	current_age	50.5375		Waist hip ratio	whr	Ethnic (Black/Black British)	ethnic.4	19.3477
Alanine aminotransferase	alk_aminotr	Mean sphered cell volume	mean_sph_cell_vol	3.36259		Lymphocyte percent	per_lymphocyte	Pulse rate	pulse_rate	0.90219		Townsend deprivation index	townsend_idx	Rbc cnt	cnt_rbc	50.3321		Testosterone	testosterone	Platelet crit	platelet_crit	19.2129
Systolic Blood pressure	sys_blood_pressure	Pulse rate	pulse_rate	3.33175		Total protein	total_protein	Reticulocyte volume	mean_reticulocyte_vol	0.899141		Cholesterol	cholesterol	Current age	current_age	50.1858		Monocyte percent	per_monocyte	Waist circumference	waist_circum	19.1023
Lymphocyte cnt	cnt_lymphocyte	Systolic Blood pressure	sys_blood_pressure	3.32664		Red blood cell distribution width	rbc_dist_width	Treatments taken count	cnt_treatment	0.857965		Townsend deprivation index	townsend_idx	Weight	weight	50.0568		Treatments taken count	cnt_treatment	Hypertension	Hypertension.1	19.0309
Mean corpuscular hgb conc	mean_cor_hae_con	Haematocrit percent	haematocrit_	3.25915		Mean sphered cell volume	mean_sph_cell_vol	Pulse rate	pulse_rate	0.856087		Townsend deprivation index	townsend_idx	Wbc cnt	cnt_wbc	50.0045		Vitamin D	vitamin_d	Cystatin C	cystatin_c	18.8027
Neuroticism Score	neuroticism_score	Mean platelet volume	mean_platelet_vol	3.24387		Wbc cnt	cnt_wbc	Sodium in urine	urine_sodium	0.81563		Apolipoprotein A	apolipoprotein_a	Cholesterol	cholesterol	49.9697		Testosterone	testosterone	Monocyte percent	per_monocyte	17.9943
Basophill percent	per_basophill	Current age	current_age	3.21044		Blood Group (AO)	blood_group.AO	Alcohol intake (1-2/week)	alcohol_freq.3	0.800147		Body mass index	bmi	Coronary artery disease	CAD.1	49.7331		Urea	urea	Waist hip ratio	whr	17.927
Total protein	total_protein	Albumin	albumin	3.20462		Potassium in urine	urine_potassium	Current age	current_age	0.776985		HDL cholesterol	hdl_cholesterol	Waist hip ratio	whr	49.6043		Alkaline phosphatase	alk_phosphatase	Creatinine in urine	urine_creat	17.3529
Neuroticism Score	neuroticism_score	HDL cholesterol	hdl_cholesterol	3.19851		Townsend deprivation index	townsend_idx	Weight	weight	0.748405		Body mass index	bmi	Alcohol intake (1-3/mth)	alcohol_freq.4	49.4315		Total bilirubin	total_bilirubin	Cognitive impairment	Cognitive_impairment.1	17.1451
Sodium in urine	urine_sodium	Current age	current_age	3.14698		Platelet distribution width	platelet_dist_width	Creatinine in urine	urine_creat	0.725985		Albumin	albumin	Cystatin C	cystatin_c	49.0514		Glucose	glucose	Atrial Fibrillation	AF.1	16.978
Glucose	glucose	Wbc cnt	cnt_wbc	3.12983		Testosterone	testosterone	Wbc cnt	cnt_wbc	0.682639		Body fat percent	body_fat_percent	Treatments taken count	cnt_treatment	48.9968		Vitamin D	vitamin_d	Red blood cell distribution width	rbc_dist_width	16.4627
HDL cholesterol	hdl_cholesterol	Waist hip ratio	whr	3.12718		Waist circumference	waist_circum	Sleep Duration	sleep_duration	0.66052		Urate	urate	Waist hip ratio	whr	48.9325		Albumin	albumin	Vitamin D	vitamin_d	16.2949
Albumin	albumin	Hypertension	Hypertension.1	3.10822		Testosterone	testosterone	Basophill cnt	cnt_basophill	0.60723		Apolipoprotein A	apolipoprotein_a	Body mass index	bmi	48.8186		Current age	current_age	Bipolar	Bipolar.1	15.7974
IGF-1	igf_1	Current age	current_age	3.0878		Neutrophill cnt	cnt_neutrophill	Type 2 diabetes mellitus	T2DM_ICD_Self.1	0.566448		Alanine aminotransferase	alk_aminotr	Treatments taken count	cnt_treatment	48.537		Mean corpuscular volume	mean_corpuscular	Pulse rate	pulse_rate	15.6447
Townsend deprivation index	townsend_idx	Phosphate	phosphate	3.07641		Mean platelet volume	mean_platelet_vol	Body mass index	bmi	0.554246		HbA1c	hba1c	Self-report non-cancer count	cnt_noncancer	48.4323		Urea	urea	Atrial Fibrillation	AF.1	15.6013
Phosphate	phosphate	Cystatin C	cystatin_c	3.03467		HbA1c	hba1c	Wbc cnt	cnt_wbc	0.514283		Creatinine	creatinine	Treatments taken count	cnt_treatment	48.4118		Phosphate	phosphate	Neutrophill percent	per_neutrophill	15.3896
Vitamin D	vitamin_d	Cholesterol	cholesterol	3.01146		Rbc cnt	cnt_rbc	Pulse rate	pulse_rate	0.510006		Eosinophill percent	per_eosinophill	Coronary artery disease	CAD.1	47.7357		C-reactive protein	c_reactive_protein	Cognitive impairment	Cognitive_impairment.1	14.8085
Diastolic Blood pressure	dia_blood_pressure	Current age	current_age	3.00644		Immature reticulocyte fraction	fr_immature_reticulo	Atrial Fibrillation	AF.1	0.492701		Townsend deprivation index	townsend_idx	Aspartate aminotransferase	aspartate_aminotr	47.6025		Current age	current_age	Type 1 diabetes mellitus	T1DM_ICD_Self.1	14.5103
Townsend deprivation index	townsend_idx	Red blood cell distribution width	rbc_dist_width	2.99855		Urate	urate	Creatinine in urine	urine_creat	0.456428		Apolipoprotein A	apolipoprotein_a	Body fat percent	body_fat_percent	47.5539		Total protein	total_protein	Red blood cell distribution width	rbc_dist_width	14.5076
Lymphocyte cnt	cnt_lymphocyte	Treatments taken count	cnt_treatment	2.97145		Mean sphered cell volume	mean_sph_cell_vol	Lymphocyte percent	per_lymphocyte	0.443743		LDL direct	ldl_direct	Self-report non-cancer count	cnt_noncancer	47.4648		Cholesterol	cholesterol	Alkaline phosphatase	alk_phosphatase	14.4584
Vitamin D	vitamin_d	Total bilirubin	total_bilirubin	2.94797		IGF-1	igf_1	Mean sphered cell volume	mean_sph_cell_vol	0.436231		Townsend deprivation index	townsend_idx	Smoking (Current)	smoking_status.2	47.0689		Waist circumference	waist_circum	Chronic obstructive pulmonary disease	COPD_Doc_Self.1	13.2457
Sex Hormone Binding Globulin	shbg	Waist hip ratio	whr	2.91732		Townsend deprivation index	townsend_idx	Mean platelet volume	mean_platelet_vol	0.430062		Waist hip ratio	whr	Smoking (Previous)	smoking_status.1	46.8746		Alkaline phosphatase	alk_phosphatase	Lymphocyte cnt	cnt_lymphocyte	12.8403
Townsend deprivation index	townsend_idx	LDL direct	ldl_direct	2.91011		Urate	urate	Alanine aminotransferase	alk_aminotr	0.401725		Total protein	total_protein	IGF-1	igf_1	46.7879		Waist hip ratio	whr	Atrial Fibrillation	AF.1	12.8213
Mean platelet volume	mean_platelet_vol	Pulse rate	pulse_rate	2.8848		Cholesterol	cholesterol	Current age	current_age	0.401448		Red blood cell distribution width	rbc_dist_width	Waist circumference	waist_circum	46.6791		Alanine aminotransferase	alk_aminotr	Smoking (Previous)	smoking_status.1	12.6154
Platelet crit	platelet_crit	Waist circumference	waist_circum	2.86865		Gamma glutamyltransferase	gamma_glutamyltr	Waist circumference	waist_circum	0.400572		Townsend deprivation index	townsend_idx	Alkaline phosphatase	alk_phosphatase	46.5096		Current age	current_age	Heart failure	Heart_failure.1	12.332
Neuroticism Score	neuroticism_score	Gamma glutamyltransferase	gamma_glutamyltr	2.843		Red blood cell distribution width	rbc_dist_width	Pulse rate	pulse_rate	0.385823		Current age	current_age	Ethnic (Asian/Asian British)	ethnic.3	46.4862		Chronic obstructive pulmonary disease	COPD_Doc_Self.1	Asthma	Asthma_Doc_Self.1	12.2968
Weight	weight	Current age	current_age	2.78745		Wbc cnt	cnt_wbc	Cognitive impairment	Cognitive_impairment.1	0.347285		Body mass index	bmi	Hypertension	Hypertension.1	46.2899		Mean corpuscular volume	mean_corpuscular	Current age	current_age	12.1516
Testosterone	testosterone	Type 2 diabetes mellitus	T2DM_ICD_Self.1	2.78684		Platelet distribution width	platelet_dist_width	Potassium in urine	urine_potassium	0.329053		Total bilirubin	total_bilirubin	Treatments taken count	cnt_treatment	46.2085		Alkaline phosphatase	alk_phosphatase	Waist hip ratio	whr	12.128
Townsend deprivation index	townsend_idx	Alkaline phosphatase	alk_phosphatase	2.7861		Vitamin D	vitamin_d	Creatinine	creatinine	0.308006		Townsend deprivation index	townsend_idx	Reticulocyte cnt	cnt_reticulocyte	46.1364		IGF-1	igf_1	Atrial Fibrillation	AF.1	12.0719
Cystatin C	cystatin_c	Basophill percent	per_basophill	2.77979		Creatinine	creatinine	Treatments taken count	cnt_treatment	0.307814		Apolipoprotein A	apolipoprotein_a	Phosphate	phosphate	46.1295		Red blood cell distribution width	rbc_dist_width	Heart failure	Heart_failure.1	12.014
Cystatin C	cystatin_c	Platelet crit	platelet_crit	2.77278		Townsend deprivation index	townsend_idx	Phosphate	phosphate	0.300837		Townsend deprivation index	townsend_idx	Total bilirubin	total_bilirubin	46.1136		Townsend deprivation index	townsend_idx	Stroke	Haemorr_stroke.1	12.0002
Wbc cnt	cnt_wbc	Treatments taken count	cnt_treatment	2.75929		Type 2 diabetes mellitus	T2DM_ICD_Self.1	Cognitive impairment	Cognitive_impairment.1	0.295845		Phosphate	phosphate	Waist hip ratio	whr	46.0555		Sex Hormone Binding Globulin	shbg	Waist hip ratio	whr	11.4634
Urea	urea	Treatments taken count	cnt_treatment	2.74591		Mean platelet volume	mean_platelet_vol	Chronic obstructive pulmonary disease	COPD_Doc_Self.1	0.285946		Creatinine in urine	urine_creat	Current age	current_age	45.6639		Neutrophill percent	per_neutrophill	Hip circumference	hip_circum	11.2153
Neutrophill percent	per_neutrophill	Treatments taken count	cnt_treatment	2.74239		Sleep Duration	sleep_duration	Coronary artery disease	CAD.1	0.256014		Lymphocyte cnt	cnt_lymphocyte	Hypertension	Hypertension.1	45.6592		Urea	urea	Cystatin C	cystatin_c	10.446
Neuroticism Score	neuroticism_score	HbA1c	hba1c	2.71913		Cognitive impairment	Cognitive_impairment.1	Coronary artery disease	CAD.1	0.220646		Testosterone	testosterone	Body fat percent	body_fat_percent	45.5877		Townsend deprivation index	townsend_idx	Atrial Fibrillation	AF.1	10.4348
Phosphate	phosphate	Mean platelet volume	mean_platelet_vol	2.69986		Aspartate aminotransferase	aspartate_aminotr	Mean sphered cell volume	mean_sph_cell_vol	0.216873		Vitamin D	vitamin_d	Current age	current_age	45.5093		Cystatin C	cystatin_c	Mean corpuscular volume	mean_corpuscular	9.79807
Monocyte cnt	cnt_monocyte	Current age	current_age	2.68872		HbA1c	hba1c	Neutrophill cnt	cnt_neutrophill	0.198511		Apolipoprotein A	apolipoprotein_a	Cystatin C	cystatin_c	45.4968		Urea	urea	Current age	current_age	9.75725
Townsend deprivation index	townsend_idx	Cholesterol	cholesterol	2.57077		Mean corpuscular volume	mean_corpuscular	Waist circumference	waist_circum	0.1846		Sex Hormone Binding Globulin	shbg	Gamma glutamyltransferase	gamma_glutamyltr	45.4722		Cystatin C	cystatin_c	Self-report non-cancer count	cnt_noncancer	9.65094
Creatinine	creatinine	Pulse rate	pulse_rate	2.56664		Cystatin C	cystatin_c	Waist hip ratio	whr	0.113777		HDL cholesterol	hdl_cholesterol	Smoking (Previous)	smoking_status.1	45.3904		Type 2 diabetes mellitus	T2DM_ICD_Self.1	Chronic obstructive pulmonary disease	COPD_Doc_Self.1	9.10264
Apolipoprotein A	apolipoprotein_a	Total protein	total_protein	2.51235		HDL cholesterol	hdl_cholesterol	Lymphocyte percent	per_lymphocyte	0.111987		Type 2 diabetes mellitus	T2DM_ICD_Self.1	Heart failure	Heart_failure.1	45.0748		Platelet cnt	cnt_platelet	Bipolar	Bipolar.1	8.90718
Apolipoprotein A	apolipoprotein_a	IGF-1	igf_1	2.51191		Urea	urea	Sleep Duration	sleep_duration	0.107078		Townsend deprivation index	townsend_idx	Apolipoprotein B	apolipoprotein_b	44.9956		Alkaline phosphatase	alk_phosphatase	Cystatin C	cystatin_c	8.88452
Phosphate	phosphate	Gamma glutamyltransferase	gamma_glutamyltr	2.4986		Weight	weight	Sleep Duration	sleep_duration	0.10668		Apolipoprotein A	apolipoprotein_a	Lymphocyte percent	per_lymphocyte	44.7876		Reticulocyte percent	per_reticulocyte	Heart failure	Heart_failure.1	8.58909
Self-report non-cancer count	cnt_noncancer	Coronary artery disease	CAD.1	2.46812		Lymphocyte percent	per_lymphocyte	Sleep Duration	sleep_duration	0.106541		Mean platelet volume	mean_platelet_vol	Waist hip ratio	whr	44.6657		HbA1c	hba1c	Mean platelet volume	mean_platelet_vol	8.1583
HbA1c	hba1c	Hypertension	Hypertension.1	2.42117		HbA1c	hba1c	Rbc cnt	cnt_rbc	0.10554		Cystatin C	cystatin_c	Type 2 diabetes mellitus	T2DM_ICD_Self.1	44.6313		Wbc cnt	cnt_wbc	Cognitive impairment	Cognitive_impairment.1	8.13084
Total bilirubin	total_bilirubin	Urea	urea	2.41915		Triglycerides	triglycerides	HbA1c	hba1c	0.0989283		Sodium in urine	urine_sodium	Coronary artery disease	CAD.1	44.577		Sodium in urine	urine_sodium	Psychosis	Psychosis.1	8.0205
Current age	current_age	Smoking (Current)	smoking_status.2	2.3976		Body mass index	bmi	Bipolar	Bipolar.1	0.0949837		Townsend deprivation index	townsend_idx	Sex Hormone Binding Globulin	shbg	44.4945		Type 2 diabetes mellitus	T2DM_ICD_Self.1	Heart failure	Heart_failure.1	7.83943
Cholesterol	cholesterol	Wbc cnt	cnt_wbc	2.38794		Rbc cnt	cnt_rbc	Body fat percent	body_fat_percent	0.078631		Total protein	total_protein	Treatments taken count	cnt_treatment	44.4789		Sodium in urine	urine_sodium	Cognitive impairment	Cognitive_impairment.1	7.63029
Cystatin C	cystatin_c	Hip circumference	hip_circum	2.38632		Type 1 diabetes mellitus	T1DM_ICD_Self.1	Cognitive impairment	Cognitive_impairment.1	0.0701087		Mean corpuscular hgb	mean_cor_haemoglobin	Current age	current_age	44.4696		HbA1c	hba1c	Chronic obstructive pulmonary disease	COPD_Doc_Self.1	7.30707
HbA1c	hba1c	Urea	urea	2.34957		Lymphocyte percent	per_lymphocyte	Cancer diagnosed by doctor	dx_cancer.1	0.0613935		Waist hip ratio	whr	Depression	Depression.1	44.4684		Mean platelet volume	mean_platelet_vol	Chronic obstructive pulmonary disease	COPD_Doc_Self.1	7.28882
Eosinophill percent	per_eosinophill	Current age	current_age	2.34702		Urate	urate	Waist hip ratio	whr	0.0517997		HDL cholesterol	hdl_cholesterol	Hypertension	Hypertension.1	44.2658		Stroke	Haemorr_stroke.1	Atrial Fibrillation	AF.1	7.23426
Neutrophill percent	per_neutrophill	Current age	current_age	2.33434		Phosphate	phosphate	Rbc cnt	cnt_rbc	0.048781		Townsend deprivation index	townsend_idx	Potassium in urine	urine_potassium	44.2007		Chronic obstructive pulmonary disease	COPD_Doc_Self.1	Atrial Fibrillation	AF.1	5.47357
Systolic Blood pressure	sys_blood_pressure	Hypertension	Hypertension.1	2.33185		Lymphocyte percent	per_lymphocyte	Ethnic (Black/Black British)	ethnic.4	0.0465881		Pulse rate	pulse_rate	Waist hip ratio	whr	43.7777		Monocyte percent	per_monocyte	Cognitive impairment	Cognitive_impairment.1	5.41035
Neuroticism Score	neuroticism_score	Current age	current_age	2.33029		Weight	weight	Bipolar	Bipolar.1	0.0384509		Total protein	total_protein	Hypertension	Hypertension.1	43.4687		Mean sphered cell volume	mean_sph_cell_vol	Pulse rate	pulse_rate	5.4081
Cystatin C	cystatin_c	Eosinophill percent	per_eosinophill	2.32905		Rbc cnt	cnt_rbc	Type 1 diabetes mellitus	T1DM_ICD_Self.1	0.0377834		IGF-1	igf_1	Current age	current_age	43.3759		Waist hip ratio	whr	Heart failure	Heart_failure.1	5.16662
Albumin	albumin	Wbc cnt	cnt_wbc	2.32813		Pulse rate	pulse_rate	Body fat percent	body_fat_percent	0.0343994		Apolipoprotein A	apolipoprotein_a	Depression	Depression.1	42.9658		Glucose	glucose	Heart failure	Heart_failure.1	5.11635
Townsend deprivation index	townsend_idx	Systolic Blood pressure	sys_blood_pressure	2.30758		Glucose	glucose	Bipolar	Bipolar.1	0.0277048		Townsend deprivation index	townsend_idx	Eosinophill percent	per_eosinophill	42.7184		Waist circumference	waist_circum	Atrial Fibrillation	AF.1	5.08138
Apolipoprotein A	apolipoprotein_a	Vitamin D	vitamin_d	2.29351		Mean sphered cell volume	mean_sph_cell_vol	Immature reticulocyte fraction	fr_immature_reticulo	0.0264335		Cystatin C	cystatin_c	Body mass index	bmi	42.3003		Pulse rate	pulse_rate	Heart failure	Heart_failure.1	4.92672
HDL cholesterol	hdl_cholesterol	Hypertension	Hypertension.1	2.28611		Cystatin C	cystatin_c	Lymphocyte cnt	cnt_lymphocyte	0.0237266		Sex Hormone Binding Globulin	shbg	Treatments taken count	cnt_treatment	42.248		Mean platelet volume	mean_platelet_vol	Heart failure	Heart_failure.1	3.69104
Townsend deprivation index	townsend_idx	Lymphocyte percent	per_lymphocyte	2.28107		Gamma glutamyltransferase	gamma_glutamyltr	Wbc cnt	cnt_wbc	0.0220983		Triglycerides	triglycerides	Current age	current_age	41.6576		Systolic Blood pressure	sys_blood_pressure	Cognitive impairment	Cognitive_impairment.1	2.62558
Platelet crit	platelet_crit	Treatments taken count	cnt_treatment	2.268		Rbc cnt	cnt_rbc	Cognitive impairment	Cognitive_impairment.1	0.0215062		Urea	urea	Treatments taken count	cnt_treatment	41.6071		Type 2 diabetes mellitus	T2DM_ICD_Self.1	Cognitive impairment	Cognitive_impairment.1	2.49421
Eosinophill percent	per_eosinophill	Basophill percent	per_basophill	2.26655		Rbc cnt	cnt_rbc	Bipolar	Bipolar.1	0.021424		Cystatin C	cystatin_c	Chronic obstructive pulmonary disease	COPD_Doc_Self.1	41.568		Mean corpuscular volume	mean_corpuscular	Cognitive impairment	Cognitive_impairment.1	2.21043
Aspartate aminotransferase	aspartate_aminotr	Treatments taken count	cnt_treatment	2.26295		Waist hip ratio	whr	Sleep Duration	sleep_duration	0.0186895		Reticulocyte percent	per_reticulocyte	Treatments taken count	cnt_treatment	41.4946		Self-report non-cancer count	cnt_noncancer	Ethnic (Black/Black British)	ethnic.4	2.20044
Platelet crit	platelet_crit	Coronary artery disease	CAD.1	2.24868		Platelet cnt	cnt_platelet	Cognitive impairment	Cognitive_impairment.1	0.0174227		Urea	urea	Waist hip ratio	whr	40.5283		Gamma glutamyltransferase	gamma_glutamyltr	Cognitive impairment	Cognitive_impairment.1	2.04748
Waist hip ratio	whr	Sleep Duration	sleep_duration	2.24185		Lymphocyte cnt	cnt_lymphocyte	Waist hip ratio	whr	0.0167933		Hypertension	Hypertension.1	Depression	Depression.1	40.4293		Chronic obstructive pulmonary disease	COPD_Doc_Self.1	Cognitive impairment	Cognitive_impairment.1	1.60141
Sex Hormone Binding Globulin	shbg	Red blood cell distribution width	rbc_dist_width	2.24149		Type 1 diabetes mellitus	T1DM_ICD_Self.1	Bipolar	Bipolar.1	0.0134204		Mean sphered cell volume	mean_sph_cell_vol	Current age	current_age	40.3593		Cognitive impairment	Cognitive_impairment.1	Coronary artery disease	CAD.1	1.45801
HDL cholesterol	hdl_cholesterol	Gamma glutamyltransferase	gamma_glutamyltr	2.24095		Neutrophill percent	per_neutrophill	Waist hip ratio	whr	0.0122686		Urea	urea	Current age	current_age	40.3108		Total protein	total_protein	Mean corpuscular volume	mean_corpuscular	1.40792
Potassium in urine	urine_potassium	Waist hip ratio	whr	2.22685		Sleep Duration	sleep_duration	Type 1 diabetes mellitus	T1DM_ICD_Self.1	0.00855951		Cholesterol	cholesterol	Smoking (Previous)	smoking_status.1	40.1434		Creatinine in urine	urine_creat	Cognitive impairment	Cognitive_impairment.1	1.04541
Apolipoprotein A	apolipoprotein_a	Red blood cell distribution width	rbc_dist_width	2.21977		Gamma glutamyltransferase	gamma_glutamyltr	Waist hip ratio	whr	0.00840586		Townsend deprivation index	townsend_idx	Urate	urate	40.1015		Gamma glutamyltransferase	gamma_glutamyltr	Ethnic (Black/Black British)	ethnic.4	0.919605
Urate	urate	Current age	current_age	2.21217		Waist hip ratio	whr	Ethnic (Black/Black British)	ethnic.4	0.00742081		Cystatin C	cystatin_c	Mean corpuscular hgb conc	mean_cor_hae_con	40.0832		Pulse rate	pulse_rate	Psychosis	Psychosis.1	0.446384
Urea	urea	Waist hip ratio	whr	2.18742		Mean corpuscular volume	mean_corpuscular	Sleep Duration	sleep_duration	0.0069253		Neuroticism Score	neuroticism_score	Body mass index	bmi	39.8714		Bipolar	Bipolar.1	Cognitive impairment	Cognitive_impairment.1	0.160394
Mean corpuscular volume	mean_corpuscular	Treatments taken count	cnt_treatment	2.18663		Glucose	glucose	Sleep Duration	sleep_duration	0.0061376		Mean corpuscular volume	mean_corpuscular	Waist hip ratio	whr	39.5894		Alcohol drinker (Previous)	alcohol_status.1	Male	sex.1	0
Triglycerides	triglycerides	Cystatin C	cystatin_c	2.15628		Apolipoprotein A	apolipoprotein_a	HDL cholesterol	hdl_cholesterol	0.00570146		Reticulocyte volume	mean_reticulocyte_vol	Current age	current_age	39.4396		Alcohol drinker (Current)	alcohol_status.2	Male	sex.1	0
Monocyte cnt	cnt_monocyte	Wbc cnt	cnt_wbc	2.13766		Mean corpuscular volume	mean_corpuscular	Type 1 diabetes mellitus	T1DM_ICD_Self.1	0.00401553		Mean corpuscular volume	mean_corpuscular	Current age	current_age	39.3928		Alcohol intake (3-4/week)	alcohol_freq.2	Male	sex.1	0
Eosinophill percent	per_eosinophill	Lymphocyte cnt	cnt_lymphocyte	2.11464		Immature reticulocyte fraction	fr_immature_reticulo	Mean corpuscular volume	mean_corpuscular	0.00128938		Testosterone	testosterone	Body mass index	bmi	39.3621		Alcohol intake (1-2/week)	alcohol_freq.3	Male	sex.1	0
Eosinophill percent	per_eosinophill	Mean corpuscular hgb	mean_cor_haemoglobin	2.08363		Mean corpuscular volume	mean_corpuscular	Platelet cnt	cnt_platelet	0.00122147		Creatinine in urine	urine_creat	Waist circumference	waist_circum	39.3286		Alcohol intake (1-3/mth)	alcohol_freq.4	Male	sex.1	0
Glucose	glucose	Waist hip ratio	whr	2.02606		Cholesterol	cholesterol	Mean corpuscular volume	mean_corpuscular	0.000694852		Cholesterol	cholesterol	Waist hip ratio	whr	39.0786		Alcohol intake (Occasions)	alcohol_freq.5	Male	sex.1	0
Body fat percent	body_fat_percent	Hypertension	Hypertension.1	2.00514		Alcohol drinker (Previous)	alcohol_status.1	Male	sex.1	0		Mean platelet volume	mean_platelet_vol	Waist circumference	waist_circum	39.074		Alcohol intake (Never)	alcohol_freq.6	Male	sex.1	0
C-reactive protein	c_reactive_protein	Waist hip ratio	whr	1.99633		Alcohol drinker (Current)	alcohol_status.2	Male	sex.1	0		Townsend deprivation index	townsend_idx	Haemoglobin	haemoglobin	38.9903		Cancer diagnosed by doctor	dx_cancer.1	Male	sex.1	0
Cholesterol	cholesterol	Treatments taken count	cnt_treatment	1.99368		Alcohol intake (3-4/week)	alcohol_freq.2	Male	sex.1	0		Diastolic Blood pressure	dia_blood_pressure	Self-report non-cancer count	cnt_noncancer	38.8834		Ethnic (Mixed)	ethnic.2	Male	sex.1	0
Cholesterol	cholesterol	Waist hip ratio	whr	1.95857		Alcohol intake (1-2/week)	alcohol_freq.3	Male	sex.1	0		Waist hip ratio	whr	Heart failure	Heart_failure.1	38.7102		Ethnic (Asian/Asian British)	ethnic.3	Male	sex.1	0
Albumin	albumin	Neutrophill percent	per_neutrophill	1.95842		Alcohol intake (1-3/mth)	alcohol_freq.4	Male	sex.1	0		Townsend deprivation index	townsend_idx	Chronic obstructive pulmonary disease	COPD_Doc_Self.1	38.584		Ethnic (Black/Black British)	ethnic.4	Male	sex.1	0
Neuroticism Score	neuroticism_score	Haematocrit percent	haematocrit_	1.86322		Alcohol intake (Occasions)	alcohol_freq.5	Male	sex.1	0		Potassium in urine	urine_potassium	Current age	current_age	38.5076		Ethnic (Chinese)	ethnic.5	Male	sex.1	0
Albumin	albumin	Total bilirubin	total_bilirubin	1.8621		Alcohol intake (Never)	alcohol_freq.6	Male	sex.1	0		Vitamin D	vitamin_d	Waist circumference	waist_circum	38.4802		Ethnic (Others)	ethnic.6	Male	sex.1	0
Albumin	albumin	Aspartate aminotransferase	aspartate_aminotr	1.86049		Cancer diagnosed by doctor	dx_cancer.1	Male	sex.1	0		Cystatin C	cystatin_c	Coronary artery disease	CAD.1	38.3292		Smoking (Previous)	smoking_status.1	Male	sex.1	0
Treatments taken count	cnt_treatment	Alcohol intake (3-4/week)	alcohol_freq.2	1.86026		Ethnic (Mixed)	ethnic.2	Male	sex.1	0		Hypertension	Hypertension.1	Ethnic (Asian/Asian British)	ethnic.3	38.3021		Smoking (Current)	smoking_status.2	Male	sex.1	0
Urea	urea	Eosinophill percent	per_eosinophill	1.8564		Ethnic (Asian/Asian British)	ethnic.3	Male	sex.1	0		Reticulocyte cnt	cnt_reticulocyte	Current age	current_age	38.0293		Blood Group (AB)	blood_group.AB	Male	sex.1	0
Eosinophill cnt	cnt_eosinophill	Type 2 diabetes mellitus	T2DM_ICD_Self.1	1.81106		Ethnic (Black/Black British)	ethnic.4	Male	sex.1	0		Waist circumference	waist_circum	Type 2 diabetes mellitus	T2DM_ICD_Self.1	37.9507		Blood Group (AO)	blood_group.AO	Male	sex.1	0
IGF-1	igf_1	HbA1c	hba1c	1.78031		Ethnic (Chinese)	ethnic.5	Male	sex.1	0		Potassium in urine	urine_potassium	Ethnic (Asian/Asian British)	ethnic.3	37.4578		Blood Group (BB)	blood_group.BB	Male	sex.1	0
Neuroticism Score	neuroticism_score	Apolipoprotein A	apolipoprotein_a	1.77671		Ethnic (Others)	ethnic.6	Male	sex.1	0		Glucose	glucose	Treatments taken count	cnt_treatment	37.4438		Blood Group (BO)	blood_group.BO	Male	sex.1	0
HDL cholesterol	hdl_cholesterol	Platelet crit	platelet_crit	1.77582		Smoking (Previous)	smoking_status.1	Male	sex.1	0		Albumin	albumin	Body fat percent	body_fat_percent	37.4238		Blood Group (OO)	blood_group.OO	Male	sex.1	0
Sex Hormone Binding Globulin	shbg	Current age	current_age	1.76065		Smoking (Current)	smoking_status.2	Male	sex.1	0		Mean corpuscular hgb conc	mean_cor_hae_con	Smoking (Previous)	smoking_status.1	37.1256		Atrial Fibrillation	AF.1	Male	sex.1	0
HbA1c	hba1c	Urate	urate	1.75922		Blood Group (AB)	blood_group.AB	Male	sex.1	0		Gamma glutamyltransferase	gamma_glutamyltr	Eosinophill percent	per_eosinophill	36.7215		Coronary artery disease	CAD.1	Male	sex.1	0
Mean platelet volume	mean_platelet_vol	Treatments taken count	cnt_treatment	1.74642		Blood Group (AO)	blood_group.AO	Male	sex.1	0		Wbc cnt	cnt_wbc	Current age	current_age	36.6744		Cognitive impairment	Cognitive_impairment.1	Male	sex.1	0
Alanine aminotransferase	alk_aminotr	Mean corpuscular hgb conc	mean_cor_hae_con	1.73739		Blood Group (BB)	blood_group.BB	Male	sex.1	0		Apolipoprotein A	apolipoprotein_a	Aspartate aminotransferase	aspartate_aminotr	36.5515		Depression	Depression.1	Male	sex.1	0
Townsend deprivation index	townsend_idx	HDL cholesterol	hdl_cholesterol	1.72807		Blood Group (BO)	blood_group.BO	Male	sex.1	0		Waist hip ratio	whr	Ethnic (Asian/Asian British)	ethnic.3	36.5471		Stroke	Haemorr_stroke.1	Male	sex.1	0
Cystatin C	cystatin_c	Scatter reticulocyte percent	per_scatter_reticulo	1.72797		Blood Group (OO)	blood_group.OO	Male	sex.1	0		Diastolic Blood pressure	dia_blood_pressure	Body mass index	bmi	36.5432		Anxiety	Anxiety.1	Male	sex.1	0
Systolic Blood pressure	sys_blood_pressure	Treatments taken count	cnt_treatment	1.72704		Atrial Fibrillation	AF.1	Male	sex.1	0		Gamma glutamyltransferase	gamma_glutamyltr	Platelet crit	platelet_crit	36.2594		Psychosis	Psychosis.1	Male	sex.1	0
Apolipoprotein A	apolipoprotein_a	Lymphocyte percent	per_lymphocyte	1.71543		Coronary artery disease	CAD.1	Male	sex.1	0		Alkaline phosphatase	alk_phosphatase	Smoking (Previous)	smoking_status.1	36.2078		Bipolar	Bipolar.1	Male	sex.1	0
Lymphocyte cnt	cnt_lymphocyte	Coronary artery disease	CAD.1	1.68518		Cognitive impairment	Cognitive_impairment.1	Male	sex.1	0		Townsend deprivation index	townsend_idx	Mean platelet volume	mean_platelet_vol	36.1994		Heart failure	Heart_failure.1	Male	sex.1	0
Total bilirubin	total_bilirubin	Treatments taken count	cnt_treatment	1.67123		Depression	Depression.1	Male	sex.1	0		Weight	weight	Waist circumference	waist_circum	36.1007		Asthma	Asthma_Doc_Self.1	Male	sex.1	0
Total protein	total_protein	Sodium in urine	urine_sodium	1.65616		Stroke	Haemorr_stroke.1	Male	sex.1	0		Alanine aminotransferase	alk_aminotr	Type 2 diabetes mellitus	T2DM_ICD_Self.1	35.9988		Chronic obstructive pulmonary disease	COPD_Doc_Self.1	Male	sex.1	0
HbA1c	hba1c	Body mass index	bmi	1.62007		Anxiety	Anxiety.1	Male	sex.1	0		Red blood cell distribution width	rbc_dist_width	Chronic obstructive pulmonary disease	COPD_Doc_Self.1	35.7056		Type 1 diabetes mellitus	T1DM_ICD_Self.1	Male	sex.1	0
Total protein	total_protein	Creatinine in urine	urine_creat	1.61736		Psychosis	Psychosis.1	Male	sex.1	0		Red blood cell distribution width	rbc_dist_width	Current age	current_age	35.6887		Type 2 diabetes mellitus	T2DM_ICD_Self.1	Male	sex.1	0
Cystatin C	cystatin_c	Lymphocyte cnt	cnt_lymphocyte	1.60518		Bipolar	Bipolar.1	Male	sex.1	0		Cystatin C	cystatin_c	Smoking (Previous)	smoking_status.1	35.5481		Hypertension	Hypertension.1	Male	sex.1	0
Red blood cell distribution width	rbc_dist_width	Wbc cnt	cnt_wbc	1.59427		Heart failure	Heart_failure.1	Male	sex.1	0		Treatments taken count	cnt_treatment	Atrial Fibrillation	AF.1	35.5416		Current age	current_age	Male	sex.1	0
Aspartate aminotransferase	aspartate_aminotr	Current age	current_age	1.58654		Asthma	Asthma_Doc_Self.1	Male	sex.1	0		Weight	weight	Smoking (Previous)	smoking_status.1	35.521		Sleep Duration	sleep_duration	Male	sex.1	0
Alanine aminotransferase	alk_aminotr	Wbc cnt	cnt_wbc	1.55027		Chronic obstructive pulmonary disease	COPD_Doc_Self.1	Male	sex.1	0		C-reactive protein	c_reactive_protein	Waist hip ratio	whr	35.3881		Self-report cancer count	cnt_cancers	Male	sex.1	0
Apolipoprotein A	apolipoprotein_a	Mean corpuscular hgb conc	mean_cor_hae_con	1.5326		Type 1 diabetes mellitus	T1DM_ICD_Self.1	Male	sex.1	0		Townsend deprivation index	townsend_idx	Reticulocyte volume	mean_reticulocyte_vol	35.2508		Self-report non-cancer count	cnt_noncancer	Male	sex.1	0
Apolipoprotein A	apolipoprotein_a	Hip circumference	hip_circum	1.53034		Type 2 diabetes mellitus	T2DM_ICD_Self.1	Male	sex.1	0		Monocyte cnt	cnt_monocyte	Self-report non-cancer count	cnt_noncancer	35.2454		Treatments taken count	cnt_treatment	Male	sex.1	0
Cholesterol	cholesterol	Pulse rate	pulse_rate	1.52683		Hypertension	Hypertension.1	Male	sex.1	0		Townsend deprivation index	townsend_idx	Mean sphered cell volume	mean_sph_cell_vol	35.2101		Hip circumference	hip_circum	Male	sex.1	0
Albumin	albumin	Vitamin D	vitamin_d	1.5161		Current age	current_age	Male	sex.1	0		IGF-1	igf_1	Self-report non-cancer count	cnt_noncancer	35.1664		Waist circumference	waist_circum	Male	sex.1	0
Townsend deprivation index	townsend_idx	Body mass index	bmi	1.51368		Sleep Duration	sleep_duration	Male	sex.1	0		C-reactive protein	c_reactive_protein	Eosinophill percent	per_eosinophill	35.1349		Waist hip ratio	whr	Male	sex.1	0
Apolipoprotein A	apolipoprotein_a	Hypertension	Hypertension.1	1.50304		Self-report cancer count	cnt_cancers	Male	sex.1	0		Apolipoprotein A	apolipoprotein_a	Haematocrit percent	haematocrit_	35.1071		Weight	weight	Male	sex.1	0
Cystatin C	cystatin_c	Sleep Duration	sleep_duration	1.47434		Self-report non-cancer count	cnt_noncancer	Male	sex.1	0		Hypertension	Hypertension.1	Heart failure	Heart_failure.1	35.0866		Body mass index	bmi	Male	sex.1	0
Diastolic Blood pressure	dia_blood_pressure	Waist hip ratio	whr	1.47428		Treatments taken count	cnt_treatment	Male	sex.1	0		Systolic Blood pressure	sys_blood_pressure	Treatments taken count	cnt_treatment	34.7211		Body fat percent	body_fat_percent	Male	sex.1	0
HbA1c	hba1c	Lymphocyte cnt	cnt_lymphocyte	1.46391		Hip circumference	hip_circum	Male	sex.1	0		Triglycerides	triglycerides	Waist circumference	waist_circum	34.7179		Creatinine in urine	urine_creat	Male	sex.1	0
Vitamin D	vitamin_d	Creatinine	creatinine	1.45935		Waist circumference	waist_circum	Male	sex.1	0		Apolipoprotein B	apolipoprotein_b	Current age	current_age	34.5971		Sodium in urine	urine_sodium	Male	sex.1	0
Alkaline phosphatase	alk_phosphatase	Depression	Depression.1	1.4588		Waist hip ratio	whr	Male	sex.1	0		Hypertension	Hypertension.1	Coronary artery disease	CAD.1	34.5691		Diastolic Blood pressure	dia_blood_pressure	Male	sex.1	0
HDL cholesterol	hdl_cholesterol	Rbc cnt	cnt_rbc	1.455		Weight	weight	Male	sex.1	0		Monocyte cnt	cnt_monocyte	Waist hip ratio	whr	34.4879		Pulse rate	pulse_rate	Male	sex.1	0
Rbc cnt	cnt_rbc	Pulse rate	pulse_rate	1.4366		Body mass index	bmi	Male	sex.1	0		Neutrophill percent	per_neutrophill	Current age	current_age	34.4717		Systolic Blood pressure	sys_blood_pressure	Male	sex.1	0
Current age	current_age	Atrial Fibrillation	AF.1	1.42448		Body fat percent	body_fat_percent	Male	sex.1	0		Type 2 diabetes mellitus	T2DM_ICD_Self.1	Chronic obstructive pulmonary disease	COPD_Doc_Self.1	34.2419		Potassium in urine	urine_potassium	Male	sex.1	0
Total protein	total_protein	Eosinophill percent	per_eosinophill	1.41469		Creatinine in urine	urine_creat	Male	sex.1	0		Creatinine in urine	urine_creat	Coronary artery disease	CAD.1	34.2314		Platelet cnt	cnt_platelet	Male	sex.1	0
Townsend deprivation index	townsend_idx	Lymphocyte cnt	cnt_lymphocyte	1.40539		Sodium in urine	urine_sodium	Male	sex.1	0		Mean platelet volume	mean_platelet_vol	Treatments taken count	cnt_treatment	34.1411		Rbc cnt	cnt_rbc	Male	sex.1	0
Alanine aminotransferase	alk_aminotr	Reticulocyte volume	mean_reticulocyte_vol	1.40251		Diastolic Blood pressure	dia_blood_pressure	Male	sex.1	0		Albumin	albumin	Lymphocyte cnt	cnt_lymphocyte	34.1022		Wbc cnt	cnt_wbc	Male	sex.1	0
Alanine aminotransferase	alk_aminotr	Platelet crit	platelet_crit	1.36472		Pulse rate	pulse_rate	Male	sex.1	0		Cystatin C	cystatin_c	Mean platelet volume	mean_platelet_vol	34.0856		Haematocrit percent	haematocrit_	Male	sex.1	0
Body mass index	bmi	Waist hip ratio	whr	1.36288		Systolic Blood pressure	sys_blood_pressure	Male	sex.1	0		Wbc cnt	cnt_wbc	Treatments taken count	cnt_treatment	33.7396		Haemoglobin	haemoglobin	Male	sex.1	0
C-reactive protein	c_reactive_protein	Cystatin C	cystatin_c	1.35564		Potassium in urine	urine_potassium	Male	sex.1	0		Lymphocyte percent	per_lymphocyte	Waist hip ratio	whr	33.6552		Mean corpuscular hgb conc	mean_cor_hae_con	Male	sex.1	0
Pulse rate	pulse_rate	Creatinine in urine	urine_creat	1.3193		Platelet cnt	cnt_platelet	Male	sex.1	0		Reticulocyte volume	mean_reticulocyte_vol	Treatments taken count	cnt_treatment	33.6219		Mean corpuscular hgb	mean_cor_haemoglobin	Male	sex.1	0
Townsend deprivation index	townsend_idx	Triglycerides	triglycerides	1.31514		Rbc cnt	cnt_rbc	Male	sex.1	0		Total bilirubin	total_bilirubin	Current age	current_age	33.4326		Mean corpuscular volume	mean_corpuscular	Male	sex.1	0
Urate	urate	Wbc cnt	cnt_wbc	1.31114		Wbc cnt	cnt_wbc	Male	sex.1	0		Reticulocyte volume	mean_reticulocyte_vol	Waist circumference	waist_circum	33.4243		Mean platelet volume	mean_platelet_vol	Male	sex.1	0
Cystatin C	cystatin_c	Rbc cnt	cnt_rbc	1.29822		Haematocrit percent	haematocrit_	Male	sex.1	0		Townsend deprivation index	townsend_idx	Monocyte percent	per_monocyte	33.2717		Platelet crit	platelet_crit	Male	sex.1	0
HbA1c	hba1c	Alkaline phosphatase	alk_phosphatase	1.29483		Haemoglobin	haemoglobin	Male	sex.1	0		HbA1c	hba1c	Body mass index	bmi	33.0642		Platelet distribution width	platelet_dist_width	Male	sex.1	0
Treatments taken count	cnt_treatment	Sleep Duration	sleep_duration	1.28551		Mean corpuscular hgb conc	mean_cor_hae_con	Male	sex.1	0		Waist circumference	waist_circum	Ethnic (Asian/Asian British)	ethnic.3	33.0305		Red blood cell distribution width	rbc_dist_width	Male	sex.1	0
Pulse rate	pulse_rate	Sodium in urine	urine_sodium	1.23176		Mean corpuscular hgb	mean_cor_haemoglobin	Male	sex.1	0		Waist hip ratio	whr	Cognitive impairment	Cognitive_impairment.1	33.004		Basophill cnt	cnt_basophill	Male	sex.1	0
Reticulocyte percent	per_reticulocyte	Current age	current_age	1.23102		Mean corpuscular volume	mean_corpuscular	Male	sex.1	0		LDL direct	ldl_direct	Waist circumference	waist_circum	32.942		Eosinophill cnt	cnt_eosinophill	Male	sex.1	0
Creatinine	creatinine	Sleep Duration	sleep_duration	1.2208		Mean platelet volume	mean_platelet_vol	Male	sex.1	0		Haemoglobin	haemoglobin	Current age	current_age	32.752		Lymphocyte cnt	cnt_lymphocyte	Male	sex.1	0
HDL cholesterol	hdl_cholesterol	Testosterone	testosterone	1.21076		Platelet crit	platelet_crit	Male	sex.1	0		Townsend deprivation index	townsend_idx	Systolic Blood pressure	sys_blood_pressure	32.7074		Monocyte cnt	cnt_monocyte	Male	sex.1	0
Total protein	total_protein	Triglycerides	triglycerides	1.20714		Platelet distribution width	platelet_dist_width	Male	sex.1	0		Alanine aminotransferase	alk_aminotr	Waist hip ratio	whr	32.4217		Neutrophill cnt	cnt_neutrophill	Male	sex.1	0
Apolipoprotein A	apolipoprotein_a	Mean platelet volume	mean_platelet_vol	1.2059		Red blood cell distribution width	rbc_dist_width	Male	sex.1	0		HDL cholesterol	hdl_cholesterol	Gamma glutamyltransferase	gamma_glutamyltr	32.2919		Nucleated rbc cnt	cnt_nucl_rbc	Male	sex.1	0
Treatments taken count	cnt_treatment	Smoking (Current)	smoking_status.2	1.18706		Basophill cnt	cnt_basophill	Male	sex.1	0		Glucose	glucose	Current age	current_age	32.099		Basophill percent	per_basophill	Male	sex.1	0
Mean corpuscular volume	mean_corpuscular	Current age	current_age	1.17747		Eosinophill cnt	cnt_eosinophill	Male	sex.1	0		Alanine aminotransferase	alk_aminotr	Waist circumference	waist_circum	31.9206		Eosinophill percent	per_eosinophill	Male	sex.1	0
Apolipoprotein A	apolipoprotein_a	Potassium in urine	urine_potassium	1.17114		Lymphocyte cnt	cnt_lymphocyte	Male	sex.1	0		Scatter reticulocyte percent	per_scatter_reticulo	Current age	current_age	31.8716		Lymphocyte percent	per_lymphocyte	Male	sex.1	0
Vitamin D	vitamin_d	Hypertension	Hypertension.1	1.16497		Monocyte cnt	cnt_monocyte	Male	sex.1	0		Wbc cnt	cnt_wbc	Self-report non-cancer count	cnt_noncancer	31.8139		Monocyte percent	per_monocyte	Male	sex.1	0
Vitamin D	vitamin_d	Rbc cnt	cnt_rbc	1.15499		Neutrophill cnt	cnt_neutrophill	Male	sex.1	0		Red blood cell distribution width	rbc_dist_width	Treatments taken count	cnt_treatment	31.7074		Neutrophill percent	per_neutrophill	Male	sex.1	0
HbA1c	hba1c	Coronary artery disease	CAD.1	1.15385		Nucleated rbc cnt	cnt_nucl_rbc	Male	sex.1	0		HDL cholesterol	hdl_cholesterol	Body mass index	bmi	31.6999		Nucleated rbc percent	per_nucl_rbc	Male	sex.1	0
Calcium	calcium	Waist hip ratio	whr	1.14994		Basophill percent	per_basophill	Male	sex.1	0		Cholesterol	cholesterol	Waist circumference	waist_circum	31.5995		Reticulocyte cnt	cnt_reticulocyte	Male	sex.1	0
HDL cholesterol	hdl_cholesterol	Lymphocyte percent	per_lymphocyte	1.14832		Eosinophill percent	per_eosinophill	Male	sex.1	0		Creatinine	creatinine	Self-report non-cancer count	cnt_noncancer	31.5565		Scatter reticulocyte cnt	cnt_scatter_reticulo	Male	sex.1	0
Total bilirubin	total_bilirubin	Cystatin C	cystatin_c	1.1383		Lymphocyte percent	per_lymphocyte	Male	sex.1	0		Testosterone	testosterone	Monocyte cnt	cnt_monocyte	31.55		Immature reticulocyte fraction	fr_immature_reticulo	Male	sex.1	0
Townsend deprivation index	townsend_idx	Glucose	glucose	1.13798		Monocyte percent	per_monocyte	Male	sex.1	0		Urate	urate	Treatments taken count	cnt_treatment	31.5448		Reticulocyte volume	mean_reticulocyte_vol	Male	sex.1	0
Total protein	total_protein	Wbc cnt	cnt_wbc	1.13718		Neutrophill percent	per_neutrophill	Male	sex.1	0		IGF-1	igf_1	Platelet crit	platelet_crit	31.4961		Mean sphered cell volume	mean_sph_cell_vol	Male	sex.1	0
Diastolic Blood pressure	dia_blood_pressure	Treatments taken count	cnt_treatment	1.13635		Nucleated rbc percent	per_nucl_rbc	Male	sex.1	0		Albumin	albumin	Monocyte cnt	cnt_monocyte	31.2715		Reticulocyte percent	per_reticulocyte	Male	sex.1	0
Monocyte percent	per_monocyte	Pulse rate	pulse_rate	1.1228		Reticulocyte cnt	cnt_reticulocyte	Male	sex.1	0		Albumin	albumin	Gamma glutamyltransferase	gamma_glutamyltr	31.198		Scatter reticulocyte percent	per_scatter_reticulo	Male	sex.1	0
Vitamin D	vitamin_d	Sodium in urine	urine_sodium	1.1148		Scatter reticulocyte cnt	cnt_scatter_reticulo	Male	sex.1	0		Reticulocyte cnt	cnt_reticulocyte	Treatments taken count	cnt_treatment	31.1579		Cystatin C	cystatin_c	Male	sex.1	0
Hypertension	Hypertension.1	Atrial Fibrillation	AF.1	1.09471		Immature reticulocyte fraction	fr_immature_reticulo	Male	sex.1	0		IGF-1	igf_1	Treatments taken count	cnt_treatment	31.1135		Alanine aminotransferase	alk_aminotr	Male	sex.1	0
HDL cholesterol	hdl_cholesterol	Pulse rate	pulse_rate	1.09387		Reticulocyte volume	mean_reticulocyte_vol	Male	sex.1	0		Diastolic Blood pressure	dia_blood_pressure	Current age	current_age	30.9992		Alkaline phosphatase	alk_phosphatase	Male	sex.1	0
Rbc cnt	cnt_rbc	Waist hip ratio	whr	1.09348		Mean sphered cell volume	mean_sph_cell_vol	Male	sex.1	0		Neuroticism Score	neuroticism_score	Rbc cnt	cnt_rbc	30.9497		Cholesterol	cholesterol	Male	sex.1	0
Wbc cnt	cnt_wbc	Waist circumference	waist_circum	1.08581		Reticulocyte percent	per_reticulocyte	Male	sex.1	0		Mean corpuscular hgb	mean_cor_haemoglobin	Treatments taken count	cnt_treatment	30.523		Gamma glutamyltransferase	gamma_glutamyltr	Male	sex.1	0
Calcium	calcium	Cystatin C	cystatin_c	1.07286		Scatter reticulocyte percent	per_scatter_reticulo	Male	sex.1	0		Total bilirubin	total_bilirubin	Waist hip ratio	whr	30.5225		Urate	urate	Male	sex.1	0
Gamma glutamyltransferase	gamma_glutamyltr	Red blood cell distribution width	rbc_dist_width	1.06569		Cystatin C	cystatin_c	Male	sex.1	0		Eosinophill percent	per_eosinophill	Current age	current_age	30.4968		Aspartate aminotransferase	aspartate_aminotr	Male	sex.1	0
Apolipoprotein A	apolipoprotein_a	Triglycerides	triglycerides	1.05672		Alanine aminotransferase	alk_aminotr	Male	sex.1	0		HbA1c	hba1c	Cystatin C	cystatin_c	30.4931		C-reactive protein	c_reactive_protein	Male	sex.1	0
Apolipoprotein A	apolipoprotein_a	Mean corpuscular volume	mean_corpuscular	1.05242		Alkaline phosphatase	alk_phosphatase	Male	sex.1	0		Cystatin C	cystatin_c	Creatinine in urine	urine_creat	30.4753		Creatinine	creatinine	Male	sex.1	0
Mean sphered cell volume	mean_sph_cell_vol	Monocyte cnt	cnt_monocyte	1.04671		Cholesterol	cholesterol	Male	sex.1	0		Testosterone	testosterone	Creatinine in urine	urine_creat	30.1206		LDL direct	ldl_direct	Male	sex.1	0
Vitamin D	vitamin_d	Creatinine in urine	urine_creat	1.0461		Gamma glutamyltransferase	gamma_glutamyltr	Male	sex.1	0		Creatinine in urine	urine_creat	Self-report non-cancer count	cnt_noncancer	30.0231		Urea	urea	Male	sex.1	0
Gamma glutamyltransferase	gamma_glutamyltr	Wbc cnt	cnt_wbc	1.03994		Urate	urate	Male	sex.1	0		Glucose	glucose	Self-report non-cancer count	cnt_noncancer	29.9861		HbA1c	hba1c	Male	sex.1	0
Triglycerides	triglycerides	Immature reticulocyte fraction	fr_immature_reticulo	1.03516		Aspartate aminotransferase	aspartate_aminotr	Male	sex.1	0		LDL direct	ldl_direct	Current age	current_age	29.9118		Total bilirubin	total_bilirubin	Male	sex.1	0
Vitamin D	vitamin_d	Systolic Blood pressure	sys_blood_pressure	1.03395		C-reactive protein	c_reactive_protein	Male	sex.1	0		Monocyte percent	per_monocyte	Self-report non-cancer count	cnt_noncancer	29.7642		Triglycerides	triglycerides	Male	sex.1	0
Vitamin D	vitamin_d	Type 2 diabetes mellitus	T2DM_ICD_Self.1	1.0284		Creatinine	creatinine	Male	sex.1	0		Scatter reticulocyte percent	per_scatter_reticulo	Waist hip ratio	whr	29.6983		IGF-1	igf_1	Male	sex.1	0
Immature reticulocyte fraction	fr_immature_reticulo	Current age	current_age	1.01984		LDL direct	ldl_direct	Male	sex.1	0		Townsend deprivation index	townsend_idx	Body fat percent	body_fat_percent	29.5195		Apolipoprotein B	apolipoprotein_b	Male	sex.1	0
Mean corpuscular hgb conc	mean_cor_hae_con	Haemoglobin	haemoglobin	1.01534		Urea	urea	Male	sex.1	0		Apolipoprotein A	apolipoprotein_a	Albumin	albumin	29.518		Vitamin D	vitamin_d	Male	sex.1	0
Waist circumference	waist_circum	Treatments taken count	cnt_treatment	1.00802		HbA1c	hba1c	Male	sex.1	0		Current age	current_age	Smoking (Current)	smoking_status.2	29.0465		Testosterone	testosterone	Male	sex.1	0
Total bilirubin	total_bilirubin	Type 2 diabetes mellitus	T2DM_ICD_Self.1	0.999429		Total bilirubin	total_bilirubin	Male	sex.1	0		Townsend deprivation index	townsend_idx	Neuroticism Score	neuroticism_score	29.0107		Albumin	albumin	Male	sex.1	0
C-reactive protein	c_reactive_protein	Lymphocyte percent	per_lymphocyte	0.993921		Triglycerides	triglycerides	Male	sex.1	0		Mean corpuscular hgb conc	mean_cor_hae_con	Self-report non-cancer count	cnt_noncancer	29.0076		Calcium	calcium	Male	sex.1	0
Mean corpuscular hgb	mean_cor_haemoglobin	Pulse rate	pulse_rate	0.992902		IGF-1	igf_1	Male	sex.1	0		Townsend deprivation index	townsend_idx	Lymphocyte percent	per_lymphocyte	28.8263		Total protein	total_protein	Male	sex.1	0
HbA1c	hba1c	Monocyte percent	per_monocyte	0.980088		Apolipoprotein B	apolipoprotein_b	Male	sex.1	0		Calcium	calcium	Smoking (Previous)	smoking_status.1	28.7917		HDL cholesterol	hdl_cholesterol	Male	sex.1	0
Neuroticism Score	neuroticism_score	Rbc cnt	cnt_rbc	0.977542		Vitamin D	vitamin_d	Male	sex.1	0		Albumin	albumin	Neutrophill percent	per_neutrophill	28.7822		Glucose	glucose	Male	sex.1	0
Total protein	total_protein	IGF-1	igf_1	0.974115		Testosterone	testosterone	Male	sex.1	0		Calcium	calcium	Alkaline phosphatase	alk_phosphatase	28.7795		Phosphate	phosphate	Male	sex.1	0
Lymphocyte percent	per_lymphocyte	Mean platelet volume	mean_platelet_vol	0.966883		Albumin	albumin	Male	sex.1	0		Sex Hormone Binding Globulin	shbg	Self-report non-cancer count	cnt_noncancer	28.7656		Apolipoprotein A	apolipoprotein_a	Male	sex.1	0
Apolipoprotein A	apolipoprotein_a	Eosinophill percent	per_eosinophill	0.959044		Calcium	calcium	Male	sex.1	0		Body fat percent	body_fat_percent	Self-report non-cancer count	cnt_noncancer	28.6855		Sex Hormone Binding Globulin	shbg	Male	sex.1	0
Mean platelet volume	mean_platelet_vol	Haemoglobin	haemoglobin	0.949357		Total protein	total_protein	Male	sex.1	0		Monocyte percent	per_monocyte	Waist hip ratio	whr	28.659		Neuroticism Score	neuroticism_score	Male	sex.1	0
Vitamin D	vitamin_d	Urea	urea	0.926171		HDL cholesterol	hdl_cholesterol	Male	sex.1	0		Platelet crit	platelet_crit	Self-report non-cancer count	cnt_noncancer	28.622		Townsend deprivation index	townsend_idx	Male	sex.1	0
Phosphate	phosphate	Body mass index	bmi	0.925674		Glucose	glucose	Male	sex.1	0		Testosterone	testosterone	Urea	urea	28.6121		Alcohol drinker (Current)	alcohol_status.2	Alcohol drinker (Previous)	alcohol_status.1	0
HbA1c	hba1c	Neutrophill percent	per_neutrophill	0.924458		Phosphate	phosphate	Male	sex.1	0		Gamma glutamyltransferase	gamma_glutamyltr	Waist circumference	waist_circum	28.5942		Alcohol intake (3-4/week)	alcohol_freq.2	Alcohol drinker (Previous)	alcohol_status.1	0
Townsend deprivation index	townsend_idx	Potassium in urine	urine_potassium	0.916923		Apolipoprotein A	apolipoprotein_a	Male	sex.1	0		C-reactive protein	c_reactive_protein	Lymphocyte percent	per_lymphocyte	28.4401		Alcohol intake (1-2/week)	alcohol_freq.3	Alcohol drinker (Previous)	alcohol_status.1	0
Phosphate	phosphate	Pulse rate	pulse_rate	0.913487		Sex Hormone Binding Globulin	shbg	Male	sex.1	0		Rbc cnt	cnt_rbc	Waist hip ratio	whr	28.3321		Alcohol intake (1-3/mth)	alcohol_freq.4	Alcohol drinker (Previous)	alcohol_status.1	0
Eosinophill cnt	cnt_eosinophill	Current age	current_age	0.912553		Neuroticism Score	neuroticism_score	Male	sex.1	0		Aspartate aminotransferase	aspartate_aminotr	Mean corpuscular volume	mean_corpuscular	28.299		Alcohol intake (Occasions)	alcohol_freq.5	Alcohol drinker (Previous)	alcohol_status.1	0
Albumin	albumin	Scatter reticulocyte percent	per_scatter_reticulo	0.910421		Townsend deprivation index	townsend_idx	Male	sex.1	0		Phosphate	phosphate	Smoking (Previous)	smoking_status.1	28.2625		Alcohol intake (Never)	alcohol_freq.6	Alcohol drinker (Previous)	alcohol_status.1	0
Basophill percent	per_basophill	Waist hip ratio	whr	0.887602		Alcohol drinker (Current)	alcohol_status.2	Alcohol drinker (Previous)	alcohol_status.1	0		Mean corpuscular hgb conc	mean_cor_hae_con	Waist hip ratio	whr	28.1885		Cancer diagnosed by doctor	dx_cancer.1	Alcohol drinker (Previous)	alcohol_status.1	0
Reticulocyte volume	mean_reticulocyte_vol	Current age	current_age	0.879954		Alcohol intake (3-4/week)	alcohol_freq.2	Alcohol drinker (Previous)	alcohol_status.1	0		Apolipoprotein A	apolipoprotein_a	Testosterone	testosterone	28.1743		Ethnic (Mixed)	ethnic.2	Alcohol drinker (Previous)	alcohol_status.1	0
HDL cholesterol	hdl_cholesterol	Diastolic Blood pressure	dia_blood_pressure	0.879701		Alcohol intake (1-2/week)	alcohol_freq.3	Alcohol drinker (Previous)	alcohol_status.1	0		Urate	urate	Waist circumference	waist_circum	28.0356		Ethnic (Asian/Asian British)	ethnic.3	Alcohol drinker (Previous)	alcohol_status.1	0
Townsend deprivation index	townsend_idx	Rbc cnt	cnt_rbc	0.879233		Alcohol intake (1-3/mth)	alcohol_freq.4	Alcohol drinker (Previous)	alcohol_status.1	0		Wbc cnt	cnt_wbc	Type 2 diabetes mellitus	T2DM_ICD_Self.1	28.0033		Ethnic (Black/Black British)	ethnic.4	Alcohol drinker (Previous)	alcohol_status.1	0
Haemoglobin	haemoglobin	Current age	current_age	0.867085		Alcohol intake (Occasions)	alcohol_freq.5	Alcohol drinker (Previous)	alcohol_status.1	0		Urea	urea	Smoking (Previous)	smoking_status.1	27.9373		Ethnic (Chinese)	ethnic.5	Alcohol drinker (Previous)	alcohol_status.1	0
Total protein	total_protein	Aspartate aminotransferase	aspartate_aminotr	0.847248		Alcohol intake (Never)	alcohol_freq.6	Alcohol drinker (Previous)	alcohol_status.1	0		Testosterone	testosterone	Pulse rate	pulse_rate	27.8101		Ethnic (Others)	ethnic.6	Alcohol drinker (Previous)	alcohol_status.1	0
Triglycerides	triglycerides	Pulse rate	pulse_rate	0.829508		Cancer diagnosed by doctor	dx_cancer.1	Alcohol drinker (Previous)	alcohol_status.1	0		Apolipoprotein A	apolipoprotein_a	Eosinophill percent	per_eosinophill	27.8084		Smoking (Previous)	smoking_status.1	Alcohol drinker (Previous)	alcohol_status.1	0
Mean corpuscular volume	mean_corpuscular	Pulse rate	pulse_rate	0.812164		Ethnic (Mixed)	ethnic.2	Alcohol drinker (Previous)	alcohol_status.1	0		Platelet crit	platelet_crit	Hypertension	Hypertension.1	27.6918		Smoking (Current)	smoking_status.2	Alcohol drinker (Previous)	alcohol_status.1	0
Townsend deprivation index	townsend_idx	Apolipoprotein A	apolipoprotein_a	0.79867		Ethnic (Asian/Asian British)	ethnic.3	Alcohol drinker (Previous)	alcohol_status.1	0		Cystatin C	cystatin_c	Heart failure	Heart_failure.1	27.6207		Blood Group (AB)	blood_group.AB	Alcohol drinker (Previous)	alcohol_status.1	0
Albumin	albumin	Alkaline phosphatase	alk_phosphatase	0.7903		Ethnic (Black/Black British)	ethnic.4	Alcohol drinker (Previous)	alcohol_status.1	0		Apolipoprotein B	apolipoprotein_b	Self-report non-cancer count	cnt_noncancer	27.5806		Blood Group (AO)	blood_group.AO	Alcohol drinker (Previous)	alcohol_status.1	0
Immature reticulocyte fraction	fr_immature_reticulo	Self-report non-cancer count	cnt_noncancer	0.788268		Ethnic (Chinese)	ethnic.5	Alcohol drinker (Previous)	alcohol_status.1	0		HDL cholesterol	hdl_cholesterol	Type 2 diabetes mellitus	T2DM_ICD_Self.1	27.5719		Blood Group (BB)	blood_group.BB	Alcohol drinker (Previous)	alcohol_status.1	0
Waist circumference	waist_circum	Coronary artery disease	CAD.1	0.787844		Ethnic (Others)	ethnic.6	Alcohol drinker (Previous)	alcohol_status.1	0		Treatments taken count	cnt_treatment	Alcohol drinker (Current)	alcohol_status.2	27.3469		Blood Group (BO)	blood_group.BO	Alcohol drinker (Previous)	alcohol_status.1	0
Alkaline phosphatase	alk_phosphatase	Body mass index	bmi	0.771113		Smoking (Previous)	smoking_status.1	Alcohol drinker (Previous)	alcohol_status.1	0		Albumin	albumin	Triglycerides	triglycerides	27.2448		Blood Group (OO)	blood_group.OO	Alcohol drinker (Previous)	alcohol_status.1	0
Platelet cnt	cnt_platelet	Pulse rate	pulse_rate	0.767321		Smoking (Current)	smoking_status.2	Alcohol drinker (Previous)	alcohol_status.1	0		Gamma glutamyltransferase	gamma_glutamyltr	Mean corpuscular hgb	mean_cor_haemoglobin	27.2166		Atrial Fibrillation	AF.1	Alcohol drinker (Previous)	alcohol_status.1	0
Apolipoprotein B	apolipoprotein_b	Mean corpuscular hgb conc	mean_cor_hae_con	0.758933		Blood Group (AB)	blood_group.AB	Alcohol drinker (Previous)	alcohol_status.1	0		HDL cholesterol	hdl_cholesterol	Rbc cnt	cnt_rbc	27.2095		Coronary artery disease	CAD.1	Alcohol drinker (Previous)	alcohol_status.1	0
Total protein	total_protein	Alkaline phosphatase	alk_phosphatase	0.758355		Blood Group (AO)	blood_group.AO	Alcohol drinker (Previous)	alcohol_status.1	0		C-reactive protein	c_reactive_protein	Waist circumference	waist_circum	27.1627		Cognitive impairment	Cognitive_impairment.1	Alcohol drinker (Previous)	alcohol_status.1	0
Mean platelet volume	mean_platelet_vol	Haematocrit percent	haematocrit_	0.732581		Blood Group (BB)	blood_group.BB	Alcohol drinker (Previous)	alcohol_status.1	0		Aspartate aminotransferase	aspartate_aminotr	Cystatin C	cystatin_c	27.0978		Depression	Depression.1	Alcohol drinker (Previous)	alcohol_status.1	0
Alanine aminotransferase	alk_aminotr	Depression	Depression.1	0.728789		Blood Group (BO)	blood_group.BO	Alcohol drinker (Previous)	alcohol_status.1	0		Potassium in urine	urine_potassium	Hypertension	Hypertension.1	27.0834		Stroke	Haemorr_stroke.1	Alcohol drinker (Previous)	alcohol_status.1	0
Creatinine	creatinine	Potassium in urine	urine_potassium	0.726961		Blood Group (OO)	blood_group.OO	Alcohol drinker (Previous)	alcohol_status.1	0		Phosphate	phosphate	Treatments taken count	cnt_treatment	27.0376		Anxiety	Anxiety.1	Alcohol drinker (Previous)	alcohol_status.1	0
Waist hip ratio	whr	Self-report non-cancer count	cnt_noncancer	0.719863		Atrial Fibrillation	AF.1	Alcohol drinker (Previous)	alcohol_status.1	0		IGF-1	igf_1	Cholesterol	cholesterol	26.9942		Psychosis	Psychosis.1	Alcohol drinker (Previous)	alcohol_status.1	0
Sex Hormone Binding Globulin	shbg	Total protein	total_protein	0.712478		Coronary artery disease	CAD.1	Alcohol drinker (Previous)	alcohol_status.1	0		Testosterone	testosterone	Self-report non-cancer count	cnt_noncancer	26.9156		Bipolar	Bipolar.1	Alcohol drinker (Previous)	alcohol_status.1	0
Phosphate	phosphate	Vitamin D	vitamin_d	0.697373		Cognitive impairment	Cognitive_impairment.1	Alcohol drinker (Previous)	alcohol_status.1	0		Alkaline phosphatase	alk_phosphatase	Hypertension	Hypertension.1	26.8841		Heart failure	Heart_failure.1	Alcohol drinker (Previous)	alcohol_status.1	0
Phosphate	phosphate	Alkaline phosphatase	alk_phosphatase	0.669987		Depression	Depression.1	Alcohol drinker (Previous)	alcohol_status.1	0		Apolipoprotein A	apolipoprotein_a	Immature reticulocyte fraction	fr_immature_reticulo	26.8731		Asthma	Asthma_Doc_Self.1	Alcohol drinker (Previous)	alcohol_status.1	0
Apolipoprotein B	apolipoprotein_b	Current age	current_age	0.646903		Stroke	Haemorr_stroke.1	Alcohol drinker (Previous)	alcohol_status.1	0		Sodium in urine	urine_sodium	Treatments taken count	cnt_treatment	26.7595		Chronic obstructive pulmonary disease	COPD_Doc_Self.1	Alcohol drinker (Previous)	alcohol_status.1	0
Vitamin D	vitamin_d	Immature reticulocyte fraction	fr_immature_reticulo	0.639373		Anxiety	Anxiety.1	Alcohol drinker (Previous)	alcohol_status.1	0		Total protein	total_protein	Urate	urate	26.7439		Type 1 diabetes mellitus	T1DM_ICD_Self.1	Alcohol drinker (Previous)	alcohol_status.1	0
Alkaline phosphatase	alk_phosphatase	Treatments taken count	cnt_treatment	0.638016		Psychosis	Psychosis.1	Alcohol drinker (Previous)	alcohol_status.1	0		Immature reticulocyte fraction	fr_immature_reticulo	Self-report non-cancer count	cnt_noncancer	26.703		Type 2 diabetes mellitus	T2DM_ICD_Self.1	Alcohol drinker (Previous)	alcohol_status.1	0
Red blood cell distribution width	rbc_dist_width	Haematocrit percent	haematocrit_	0.631933		Bipolar	Bipolar.1	Alcohol drinker (Previous)	alcohol_status.1	0		Urea	urea	Hypertension	Hypertension.1	26.6772		Hypertension	Hypertension.1	Alcohol drinker (Previous)	alcohol_status.1	0
Aspartate aminotransferase	aspartate_aminotr	Coronary artery disease	CAD.1	0.615438		Heart failure	Heart_failure.1	Alcohol drinker (Previous)	alcohol_status.1	0		Aspartate aminotransferase	aspartate_aminotr	Gamma glutamyltransferase	gamma_glutamyltr	26.664		Current age	current_age	Alcohol drinker (Previous)	alcohol_status.1	0
Townsend deprivation index	townsend_idx	Self-report non-cancer count	cnt_noncancer	0.609365		Asthma	Asthma_Doc_Self.1	Alcohol drinker (Previous)	alcohol_status.1	0		Current age	current_age	Cognitive impairment	Cognitive_impairment.1	26.6564		Sleep Duration	sleep_duration	Alcohol drinker (Previous)	alcohol_status.1	0
Apolipoprotein A	apolipoprotein_a	Alkaline phosphatase	alk_phosphatase	0.600288		Chronic obstructive pulmonary disease	COPD_Doc_Self.1	Alcohol drinker (Previous)	alcohol_status.1	0		Total protein	total_protein	Waist hip ratio	whr	26.4859		Self-report cancer count	cnt_cancers	Alcohol drinker (Previous)	alcohol_status.1	0
Glucose	glucose	Red blood cell distribution width	rbc_dist_width	0.59994		Type 1 diabetes mellitus	T1DM_ICD_Self.1	Alcohol drinker (Previous)	alcohol_status.1	0		Townsend deprivation index	townsend_idx	Platelet distribution width	platelet_dist_width	26.4851		Self-report non-cancer count	cnt_noncancer	Alcohol drinker (Previous)	alcohol_status.1	0
Neutrophill percent	per_neutrophill	Alcohol intake (3-4/week)	alcohol_freq.2	0.592501		Type 2 diabetes mellitus	T2DM_ICD_Self.1	Alcohol drinker (Previous)	alcohol_status.1	0		Systolic Blood pressure	sys_blood_pressure	Waist hip ratio	whr	26.4395		Treatments taken count	cnt_treatment	Alcohol drinker (Previous)	alcohol_status.1	0
Total protein	total_protein	Cholesterol	cholesterol	0.582412		Hypertension	Hypertension.1	Alcohol drinker (Previous)	alcohol_status.1	0		Townsend deprivation index	townsend_idx	Triglycerides	triglycerides	26.3811		Hip circumference	hip_circum	Alcohol drinker (Previous)	alcohol_status.1	0
Testosterone	testosterone	Depression	Depression.1	0.552955		Current age	current_age	Alcohol drinker (Previous)	alcohol_status.1	0		Creatinine	creatinine	Neutrophill cnt	cnt_neutrophill	26.3648		Waist circumference	waist_circum	Alcohol drinker (Previous)	alcohol_status.1	0
Apolipoprotein A	apolipoprotein_a	Urea	urea	0.543835		Sleep Duration	sleep_duration	Alcohol drinker (Previous)	alcohol_status.1	0		Lymphocyte cnt	cnt_lymphocyte	Waist hip ratio	whr	26.3096		Waist hip ratio	whr	Alcohol drinker (Previous)	alcohol_status.1	0
Apolipoprotein A	apolipoprotein_a	Reticulocyte percent	per_reticulocyte	0.542469		Self-report cancer count	cnt_cancers	Alcohol drinker (Previous)	alcohol_status.1	0		Alkaline phosphatase	alk_phosphatase	Self-report non-cancer count	cnt_noncancer	26.2602		Weight	weight	Alcohol drinker (Previous)	alcohol_status.1	0
Phosphate	phosphate	Depression	Depression.1	0.53748		Self-report non-cancer count	cnt_noncancer	Alcohol drinker (Previous)	alcohol_status.1	0		Mean platelet volume	mean_platelet_vol	Hypertension	Hypertension.1	26.2031		Body mass index	bmi	Alcohol drinker (Previous)	alcohol_status.1	0
Total protein	total_protein	Diastolic Blood pressure	dia_blood_pressure	0.532081		Treatments taken count	cnt_treatment	Alcohol drinker (Previous)	alcohol_status.1	0		Neuroticism Score	neuroticism_score	Current age	current_age	26.1719		Body fat percent	body_fat_percent	Alcohol drinker (Previous)	alcohol_status.1	0
Reticulocyte volume	mean_reticulocyte_vol	Body fat percent	body_fat_percent	0.508525		Hip circumference	hip_circum	Alcohol drinker (Previous)	alcohol_status.1	0		Gamma glutamyltransferase	gamma_glutamyltr	Coronary artery disease	CAD.1	26.1476		Creatinine in urine	urine_creat	Alcohol drinker (Previous)	alcohol_status.1	0
Total protein	total_protein	Lymphocyte cnt	cnt_lymphocyte	0.503126		Waist circumference	waist_circum	Alcohol drinker (Previous)	alcohol_status.1	0		Sex Hormone Binding Globulin	shbg	Current age	current_age	26.0678		Sodium in urine	urine_sodium	Alcohol drinker (Previous)	alcohol_status.1	0
Vitamin D	vitamin_d	Body fat percent	body_fat_percent	0.496568		Waist hip ratio	whr	Alcohol drinker (Previous)	alcohol_status.1	0		Waist hip ratio	whr	Self-report cancer count	cnt_cancers	25.8824		Diastolic Blood pressure	dia_blood_pressure	Alcohol drinker (Previous)	alcohol_status.1	0
Mean corpuscular hgb conc	mean_cor_hae_con	Type 2 diabetes mellitus	T2DM_ICD_Self.1	0.488774		Weight	weight	Alcohol drinker (Previous)	alcohol_status.1	0		HbA1c	hba1c	Gamma glutamyltransferase	gamma_glutamyltr	25.8548		Pulse rate	pulse_rate	Alcohol drinker (Previous)	alcohol_status.1	0
Treatments taken count	cnt_treatment	Cancer diagnosed by doctor	dx_cancer.1	0.476534		Body mass index	bmi	Alcohol drinker (Previous)	alcohol_status.1	0		Cholesterol	cholesterol	Hypertension	Hypertension.1	25.8001		Systolic Blood pressure	sys_blood_pressure	Alcohol drinker (Previous)	alcohol_status.1	0
Reticulocyte volume	mean_reticulocyte_vol	Hypertension	Hypertension.1	0.473261		Body fat percent	body_fat_percent	Alcohol drinker (Previous)	alcohol_status.1	0		Platelet crit	platelet_crit	Waist circumference	waist_circum	25.6667		Potassium in urine	urine_potassium	Alcohol drinker (Previous)	alcohol_status.1	0
Apolipoprotein B	apolipoprotein_b	Mean platelet volume	mean_platelet_vol	0.466163		Creatinine in urine	urine_creat	Alcohol drinker (Previous)	alcohol_status.1	0		Mean corpuscular hgb	mean_cor_haemoglobin	Waist circumference	waist_circum	25.6258		Platelet cnt	cnt_platelet	Alcohol drinker (Previous)	alcohol_status.1	0
Basophill percent	per_basophill	Mean corpuscular volume	mean_corpuscular	0.443667		Sodium in urine	urine_sodium	Alcohol drinker (Previous)	alcohol_status.1	0		Neutrophill percent	per_neutrophill	Treatments taken count	cnt_treatment	25.623		Rbc cnt	cnt_rbc	Alcohol drinker (Previous)	alcohol_status.1	0
Total protein	total_protein	Immature reticulocyte fraction	fr_immature_reticulo	0.440811		Diastolic Blood pressure	dia_blood_pressure	Alcohol drinker (Previous)	alcohol_status.1	0		Gamma glutamyltransferase	gamma_glutamyltr	Monocyte cnt	cnt_monocyte	25.5871		Wbc cnt	cnt_wbc	Alcohol drinker (Previous)	alcohol_status.1	0
Townsend deprivation index	townsend_idx	Vitamin D	vitamin_d	0.418242		Pulse rate	pulse_rate	Alcohol drinker (Previous)	alcohol_status.1	0		Gamma glutamyltransferase	gamma_glutamyltr	Haemoglobin	haemoglobin	25.5302		Haematocrit percent	haematocrit_	Alcohol drinker (Previous)	alcohol_status.1	0
Eosinophill percent	per_eosinophill	Depression	Depression.1	0.412276		Systolic Blood pressure	sys_blood_pressure	Alcohol drinker (Previous)	alcohol_status.1	0		Mean corpuscular hgb	mean_cor_haemoglobin	Waist hip ratio	whr	25.4774		Haemoglobin	haemoglobin	Alcohol drinker (Previous)	alcohol_status.1	0
Total protein	total_protein	Lymphocyte percent	per_lymphocyte	0.405609		Potassium in urine	urine_potassium	Alcohol drinker (Previous)	alcohol_status.1	0		Treatments taken count	cnt_treatment	Heart failure	Heart_failure.1	25.4557		Mean corpuscular hgb conc	mean_cor_hae_con	Alcohol drinker (Previous)	alcohol_status.1	0
Total protein	total_protein	Treatments taken count	cnt_treatment	0.402145		Platelet cnt	cnt_platelet	Alcohol drinker (Previous)	alcohol_status.1	0		Waist circumference	waist_circum	Depression	Depression.1	25.4246		Mean corpuscular hgb	mean_cor_haemoglobin	Alcohol drinker (Previous)	alcohol_status.1	0
Mean platelet volume	mean_platelet_vol	Type 2 diabetes mellitus	T2DM_ICD_Self.1	0.400956		Rbc cnt	cnt_rbc	Alcohol drinker (Previous)	alcohol_status.1	0		Apolipoprotein A	apolipoprotein_a	Diastolic Blood pressure	dia_blood_pressure	25.4133		Mean corpuscular volume	mean_corpuscular	Alcohol drinker (Previous)	alcohol_status.1	0
Urea	urea	Mean platelet volume	mean_platelet_vol	0.393429		Wbc cnt	cnt_wbc	Alcohol drinker (Previous)	alcohol_status.1	0		Urea	urea	Gamma glutamyltransferase	gamma_glutamyltr	25.3877		Mean platelet volume	mean_platelet_vol	Alcohol drinker (Previous)	alcohol_status.1	0
Vitamin D	vitamin_d	Eosinophill cnt	cnt_eosinophill	0.384164		Haematocrit percent	haematocrit_	Alcohol drinker (Previous)	alcohol_status.1	0		Apolipoprotein A	apolipoprotein_a	Weight	weight	25.3564		Platelet crit	platelet_crit	Alcohol drinker (Previous)	alcohol_status.1	0
Aspartate aminotransferase	aspartate_aminotr	Urate	urate	0.362299		Haemoglobin	haemoglobin	Alcohol drinker (Previous)	alcohol_status.1	0		Phosphate	phosphate	Current age	current_age	25.3086		Platelet distribution width	platelet_dist_width	Alcohol drinker (Previous)	alcohol_status.1	0
HbA1c	hba1c	Sodium in urine	urine_sodium	0.353366		Mean corpuscular hgb conc	mean_cor_hae_con	Alcohol drinker (Previous)	alcohol_status.1	0		Weight	weight	Waist hip ratio	whr	25.3048		Red blood cell distribution width	rbc_dist_width	Alcohol drinker (Previous)	alcohol_status.1	0
Platelet crit	platelet_crit	Diastolic Blood pressure	dia_blood_pressure	0.339405		Mean corpuscular hgb	mean_cor_haemoglobin	Alcohol drinker (Previous)	alcohol_status.1	0		Sodium in urine	urine_sodium	Current age	current_age	25.2049		Basophill cnt	cnt_basophill	Alcohol drinker (Previous)	alcohol_status.1	0
Lymphocyte cnt	cnt_lymphocyte	Eosinophill cnt	cnt_eosinophill	0.332019		Mean corpuscular volume	mean_corpuscular	Alcohol drinker (Previous)	alcohol_status.1	0		Potassium in urine	urine_potassium	Waist hip ratio	whr	25.1889		Eosinophill cnt	cnt_eosinophill	Alcohol drinker (Previous)	alcohol_status.1	0
Cystatin C	cystatin_c	Mean corpuscular hgb	mean_cor_haemoglobin	0.328138		Mean platelet volume	mean_platelet_vol	Alcohol drinker (Previous)	alcohol_status.1	0		Vitamin D	vitamin_d	Treatments taken count	cnt_treatment	25.0466		Lymphocyte cnt	cnt_lymphocyte	Alcohol drinker (Previous)	alcohol_status.1	0
Urea	urea	Cystatin C	cystatin_c	0.32438		Platelet crit	platelet_crit	Alcohol drinker (Previous)	alcohol_status.1	0		Townsend deprivation index	townsend_idx	Heart failure	Heart_failure.1	24.9589		Monocyte cnt	cnt_monocyte	Alcohol drinker (Previous)	alcohol_status.1	0
Neutrophill cnt	cnt_neutrophill	Treatments taken count	cnt_treatment	0.316093		Platelet distribution width	platelet_dist_width	Alcohol drinker (Previous)	alcohol_status.1	0		Hypertension	Hypertension.1	Type 2 diabetes mellitus	T2DM_ICD_Self.1	24.9248		Neutrophill cnt	cnt_neutrophill	Alcohol drinker (Previous)	alcohol_status.1	0
Total protein	total_protein	Platelet cnt	cnt_platelet	0.314202		Red blood cell distribution width	rbc_dist_width	Alcohol drinker (Previous)	alcohol_status.1	0		Body mass index	bmi	Chronic obstructive pulmonary disease	COPD_Doc_Self.1	24.7928		Nucleated rbc cnt	cnt_nucl_rbc	Alcohol drinker (Previous)	alcohol_status.1	0
Waist hip ratio	whr	Cancer diagnosed by doctor	dx_cancer.1	0.312251		Basophill cnt	cnt_basophill	Alcohol drinker (Previous)	alcohol_status.1	0		Testosterone	testosterone	Cystatin C	cystatin_c	24.6816		Basophill percent	per_basophill	Alcohol drinker (Previous)	alcohol_status.1	0
Gamma glutamyltransferase	gamma_glutamyltr	Weight	weight	0.309235		Eosinophill cnt	cnt_eosinophill	Alcohol drinker (Previous)	alcohol_status.1	0		Neutrophill percent	per_neutrophill	Hypertension	Hypertension.1	24.6627		Eosinophill percent	per_eosinophill	Alcohol drinker (Previous)	alcohol_status.1	0
Eosinophill percent	per_eosinophill	Hypertension	Hypertension.1	0.300826		Lymphocyte cnt	cnt_lymphocyte	Alcohol drinker (Previous)	alcohol_status.1	0		IGF-1	igf_1	Monocyte cnt	cnt_monocyte	24.6103		Lymphocyte percent	per_lymphocyte	Alcohol drinker (Previous)	alcohol_status.1	0
Monocyte cnt	cnt_monocyte	Platelet crit	platelet_crit	0.286367		Monocyte cnt	cnt_monocyte	Alcohol drinker (Previous)	alcohol_status.1	0		C-reactive protein	c_reactive_protein	Treatments taken count	cnt_treatment	24.6079		Monocyte percent	per_monocyte	Alcohol drinker (Previous)	alcohol_status.1	0
Cholesterol	cholesterol	Mean corpuscular volume	mean_corpuscular	0.283559		Neutrophill cnt	cnt_neutrophill	Alcohol drinker (Previous)	alcohol_status.1	0		Townsend deprivation index	townsend_idx	Scatter reticulocyte percent	per_scatter_reticulo	24.6074		Neutrophill percent	per_neutrophill	Alcohol drinker (Previous)	alcohol_status.1	0
Townsend deprivation index	townsend_idx	Albumin	albumin	0.272313		Nucleated rbc cnt	cnt_nucl_rbc	Alcohol drinker (Previous)	alcohol_status.1	0		Pulse rate	pulse_rate	Smoking (Previous)	smoking_status.1	24.571		Nucleated rbc percent	per_nucl_rbc	Alcohol drinker (Previous)	alcohol_status.1	0
Current age	current_age	Cancer diagnosed by doctor	dx_cancer.1	0.234016		Basophill percent	per_basophill	Alcohol drinker (Previous)	alcohol_status.1	0		Alkaline phosphatase	alk_phosphatase	Cystatin C	cystatin_c	24.5613		Reticulocyte cnt	cnt_reticulocyte	Alcohol drinker (Previous)	alcohol_status.1	0
Apolipoprotein A	apolipoprotein_a	Total bilirubin	total_bilirubin	0.219756		Eosinophill percent	per_eosinophill	Alcohol drinker (Previous)	alcohol_status.1	0		Platelet crit	platelet_crit	Smoking (Previous)	smoking_status.1	24.5566		Scatter reticulocyte cnt	cnt_scatter_reticulo	Alcohol drinker (Previous)	alcohol_status.1	0
Sodium in urine	urine_sodium	Treatments taken count	cnt_treatment	0.212695		Lymphocyte percent	per_lymphocyte	Alcohol drinker (Previous)	alcohol_status.1	0		Red blood cell distribution width	rbc_dist_width	Heart failure	Heart_failure.1	24.5322		Immature reticulocyte fraction	fr_immature_reticulo	Alcohol drinker (Previous)	alcohol_status.1	0
Platelet cnt	cnt_platelet	Current age	current_age	0.210499		Monocyte percent	per_monocyte	Alcohol drinker (Previous)	alcohol_status.1	0		Platelet cnt	cnt_platelet	Self-report non-cancer count	cnt_noncancer	24.4984		Reticulocyte volume	mean_reticulocyte_vol	Alcohol drinker (Previous)	alcohol_status.1	0
Lymphocyte cnt	cnt_lymphocyte	Mean platelet volume	mean_platelet_vol	0.209112		Neutrophill percent	per_neutrophill	Alcohol drinker (Previous)	alcohol_status.1	0		Red blood cell distribution width	rbc_dist_width	Mean corpuscular hgb	mean_cor_haemoglobin	24.428		Mean sphered cell volume	mean_sph_cell_vol	Alcohol drinker (Previous)	alcohol_status.1	0
Platelet crit	platelet_crit	Waist hip ratio	whr	0.208655		Nucleated rbc percent	per_nucl_rbc	Alcohol drinker (Previous)	alcohol_status.1	0		IGF-1	igf_1	Hypertension	Hypertension.1	24.4148		Reticulocyte percent	per_reticulocyte	Alcohol drinker (Previous)	alcohol_status.1	0
Eosinophill cnt	cnt_eosinophill	Pulse rate	pulse_rate	0.200237		Reticulocyte cnt	cnt_reticulocyte	Alcohol drinker (Previous)	alcohol_status.1	0		Current age	current_age	Heart failure	Heart_failure.1	24.2697		Scatter reticulocyte percent	per_scatter_reticulo	Alcohol drinker (Previous)	alcohol_status.1	0
Mean platelet volume	mean_platelet_vol	Wbc cnt	cnt_wbc	0.199097		Scatter reticulocyte cnt	cnt_scatter_reticulo	Alcohol drinker (Previous)	alcohol_status.1	0		Urate	urate	Sodium in urine	urine_sodium	24.2672		Cystatin C	cystatin_c	Alcohol drinker (Previous)	alcohol_status.1	0
Neutrophill cnt	cnt_neutrophill	Current age	current_age	0.198594		Immature reticulocyte fraction	fr_immature_reticulo	Alcohol drinker (Previous)	alcohol_status.1	0		C-reactive protein	c_reactive_protein	Sodium in urine	urine_sodium	24.234		Alanine aminotransferase	alk_aminotr	Alcohol drinker (Previous)	alcohol_status.1	0
Gamma glutamyltransferase	gamma_glutamyltr	Eosinophill percent	per_eosinophill	0.175781		Reticulocyte volume	mean_reticulocyte_vol	Alcohol drinker (Previous)	alcohol_status.1	0		Sodium in urine	urine_sodium	Waist hip ratio	whr	24.2257		Alkaline phosphatase	alk_phosphatase	Alcohol drinker (Previous)	alcohol_status.1	0
Townsend deprivation index	townsend_idx	Neutrophill cnt	cnt_neutrophill	0.160096		Mean sphered cell volume	mean_sph_cell_vol	Alcohol drinker (Previous)	alcohol_status.1	0		Urea	urea	Chronic obstructive pulmonary disease	COPD_Doc_Self.1	24.2188		Cholesterol	cholesterol	Alcohol drinker (Previous)	alcohol_status.1	0
Alkaline phosphatase	alk_phosphatase	Sodium in urine	urine_sodium	0.135507		Reticulocyte percent	per_reticulocyte	Alcohol drinker (Previous)	alcohol_status.1	0		Lymphocyte percent	per_lymphocyte	Body mass index	bmi	24.2127		Gamma glutamyltransferase	gamma_glutamyltr	Alcohol drinker (Previous)	alcohol_status.1	0
Cystatin C	cystatin_c	Sodium in urine	urine_sodium	0.135028		Scatter reticulocyte percent	per_scatter_reticulo	Alcohol drinker (Previous)	alcohol_status.1	0		Urea	urea	Waist circumference	waist_circum	24.1682		Urate	urate	Alcohol drinker (Previous)	alcohol_status.1	0
Urea	urea	Body mass index	bmi	0.105183		Cystatin C	cystatin_c	Alcohol drinker (Previous)	alcohol_status.1	0		HDL cholesterol	hdl_cholesterol	IGF-1	igf_1	24.1615		Aspartate aminotransferase	aspartate_aminotr	Alcohol drinker (Previous)	alcohol_status.1	0
Weight	weight	Treatments taken count	cnt_treatment	0.0910779		Alanine aminotransferase	alk_aminotr	Alcohol drinker (Previous)	alcohol_status.1	0		HDL cholesterol	hdl_cholesterol	Coronary artery disease	CAD.1	24.0986		C-reactive protein	c_reactive_protein	Alcohol drinker (Previous)	alcohol_status.1	0
Total bilirubin	total_bilirubin	Immature reticulocyte fraction	fr_immature_reticulo	0.0825469		Alkaline phosphatase	alk_phosphatase	Alcohol drinker (Previous)	alcohol_status.1	0		Townsend deprivation index	townsend_idx	Haematocrit percent	haematocrit_	24.0937		Creatinine	creatinine	Alcohol drinker (Previous)	alcohol_status.1	0
Immature reticulocyte fraction	fr_immature_reticulo	Mean corpuscular hgb conc	mean_cor_hae_con	0.0364663		Cholesterol	cholesterol	Alcohol drinker (Previous)	alcohol_status.1	0		IGF-1	igf_1	Aspartate aminotransferase	aspartate_aminotr	23.9888		LDL direct	ldl_direct	Alcohol drinker (Previous)	alcohol_status.1	0
Albumin	albumin	Waist circumference	waist_circum	0.0154529		Gamma glutamyltransferase	gamma_glutamyltr	Alcohol drinker (Previous)	alcohol_status.1	0		Triglycerides	triglycerides	Waist hip ratio	whr	23.9349		Urea	urea	Alcohol drinker (Previous)	alcohol_status.1	0
Cystatin C	cystatin_c	Weight	weight	0.0122189		Urate	urate	Alcohol drinker (Previous)	alcohol_status.1	0		Lymphocyte cnt	cnt_lymphocyte	Type 2 diabetes mellitus	T2DM_ICD_Self.1	23.9119		HbA1c	hba1c	Alcohol drinker (Previous)	alcohol_status.1	0
Alcohol drinker (Previous)	alcohol_status.1	Male	sex.1	0		Aspartate aminotransferase	aspartate_aminotr	Alcohol drinker (Previous)	alcohol_status.1	0		Townsend deprivation index	townsend_idx	LDL direct	ldl_direct	23.6989		Total bilirubin	total_bilirubin	Alcohol drinker (Previous)	alcohol_status.1	0
Alcohol drinker (Current)	alcohol_status.2	Male	sex.1	0		C-reactive protein	c_reactive_protein	Alcohol drinker (Previous)	alcohol_status.1	0		Townsend deprivation index	townsend_idx	Ethnic (Asian/Asian British)	ethnic.3	23.6666		Triglycerides	triglycerides	Alcohol drinker (Previous)	alcohol_status.1	0
Alcohol intake (3-4/week)	alcohol_freq.2	Male	sex.1	0		Creatinine	creatinine	Alcohol drinker (Previous)	alcohol_status.1	0		Eosinophill percent	per_eosinophill	Treatments taken count	cnt_treatment	23.5754		IGF-1	igf_1	Alcohol drinker (Previous)	alcohol_status.1	0
Alcohol intake (1-2/week)	alcohol_freq.3	Male	sex.1	0		LDL direct	ldl_direct	Alcohol drinker (Previous)	alcohol_status.1	0		HbA1c	hba1c	Depression	Depression.1	23.4594		Apolipoprotein B	apolipoprotein_b	Alcohol drinker (Previous)	alcohol_status.1	0
Alcohol intake (1-3/mth)	alcohol_freq.4	Male	sex.1	0		Urea	urea	Alcohol drinker (Previous)	alcohol_status.1	0		Testosterone	testosterone	Creatinine	creatinine	23.3015		Vitamin D	vitamin_d	Alcohol drinker (Previous)	alcohol_status.1	0
Alcohol intake (Occasions)	alcohol_freq.5	Male	sex.1	0		HbA1c	hba1c	Alcohol drinker (Previous)	alcohol_status.1	0		Total protein	total_protein	Waist circumference	waist_circum	23.2945		Testosterone	testosterone	Alcohol drinker (Previous)	alcohol_status.1	0
Alcohol intake (Never)	alcohol_freq.6	Male	sex.1	0		Total bilirubin	total_bilirubin	Alcohol drinker (Previous)	alcohol_status.1	0		Smoking (Current)	smoking_status.2	Smoking (Previous)	smoking_status.1	23.2009		Albumin	albumin	Alcohol drinker (Previous)	alcohol_status.1	0
Cancer diagnosed by doctor	dx_cancer.1	Male	sex.1	0		Triglycerides	triglycerides	Alcohol drinker (Previous)	alcohol_status.1	0		Self-report non-cancer count	cnt_noncancer	Blood Group (OO)	blood_group.OO	23.0675		Calcium	calcium	Alcohol drinker (Previous)	alcohol_status.1	0
Ethnic (Mixed)	ethnic.2	Male	sex.1	0		IGF-1	igf_1	Alcohol drinker (Previous)	alcohol_status.1	0		Body fat percent	body_fat_percent	Hypertension	Hypertension.1	23.055		Total protein	total_protein	Alcohol drinker (Previous)	alcohol_status.1	0
Ethnic (Asian/Asian British)	ethnic.3	Male	sex.1	0		Apolipoprotein B	apolipoprotein_b	Alcohol drinker (Previous)	alcohol_status.1	0		HDL cholesterol	hdl_cholesterol	Alanine aminotransferase	alk_aminotr	23.0544		HDL cholesterol	hdl_cholesterol	Alcohol drinker (Previous)	alcohol_status.1	0
Ethnic (Black/Black British)	ethnic.4	Male	sex.1	0		Vitamin D	vitamin_d	Alcohol drinker (Previous)	alcohol_status.1	0		Apolipoprotein A	apolipoprotein_a	Coronary artery disease	CAD.1	23.0094		Glucose	glucose	Alcohol drinker (Previous)	alcohol_status.1	0
Ethnic (Chinese)	ethnic.5	Male	sex.1	0		Testosterone	testosterone	Alcohol drinker (Previous)	alcohol_status.1	0		Waist circumference	waist_circum	Atrial Fibrillation	AF.1	22.9901		Phosphate	phosphate	Alcohol drinker (Previous)	alcohol_status.1	0
Ethnic (Others)	ethnic.6	Male	sex.1	0		Albumin	albumin	Alcohol drinker (Previous)	alcohol_status.1	0		Albumin	albumin	Eosinophill percent	per_eosinophill	22.984		Apolipoprotein A	apolipoprotein_a	Alcohol drinker (Previous)	alcohol_status.1	0
Smoking (Previous)	smoking_status.1	Male	sex.1	0		Calcium	calcium	Alcohol drinker (Previous)	alcohol_status.1	0		Mean corpuscular hgb conc	mean_cor_hae_con	Current age	current_age	22.9558		Sex Hormone Binding Globulin	shbg	Alcohol drinker (Previous)	alcohol_status.1	0
Smoking (Current)	smoking_status.2	Male	sex.1	0		Total protein	total_protein	Alcohol drinker (Previous)	alcohol_status.1	0		Gamma glutamyltransferase	gamma_glutamyltr	Alkaline phosphatase	alk_phosphatase	22.9398		Neuroticism Score	neuroticism_score	Alcohol drinker (Previous)	alcohol_status.1	0
Blood Group (AB)	blood_group.AB	Male	sex.1	0		HDL cholesterol	hdl_cholesterol	Alcohol drinker (Previous)	alcohol_status.1	0		Monocyte cnt	cnt_monocyte	Smoking (Previous)	smoking_status.1	22.902		Townsend deprivation index	townsend_idx	Alcohol drinker (Previous)	alcohol_status.1	0
Blood Group (AO)	blood_group.AO	Male	sex.1	0		Glucose	glucose	Alcohol drinker (Previous)	alcohol_status.1	0		Townsend deprivation index	townsend_idx	Reticulocyte percent	per_reticulocyte	22.8299		Alcohol intake (3-4/week)	alcohol_freq.2	Alcohol drinker (Current)	alcohol_status.2	0
Blood Group (BB)	blood_group.BB	Male	sex.1	0		Phosphate	phosphate	Alcohol drinker (Previous)	alcohol_status.1	0		Platelet distribution width	platelet_dist_width	Treatments taken count	cnt_treatment	22.8252		Alcohol intake (1-2/week)	alcohol_freq.3	Alcohol drinker (Current)	alcohol_status.2	0
Blood Group (BO)	blood_group.BO	Male	sex.1	0		Apolipoprotein A	apolipoprotein_a	Alcohol drinker (Previous)	alcohol_status.1	0		Red blood cell distribution width	rbc_dist_width	Smoking (Previous)	smoking_status.1	22.8145		Alcohol intake (1-3/mth)	alcohol_freq.4	Alcohol drinker (Current)	alcohol_status.2	0
Blood Group (OO)	blood_group.OO	Male	sex.1	0		Sex Hormone Binding Globulin	shbg	Alcohol drinker (Previous)	alcohol_status.1	0		Neuroticism Score	neuroticism_score	Sodium in urine	urine_sodium	22.7699		Alcohol intake (Occasions)	alcohol_freq.5	Alcohol drinker (Current)	alcohol_status.2	0
Atrial Fibrillation	AF.1	Male	sex.1	0		Neuroticism Score	neuroticism_score	Alcohol drinker (Previous)	alcohol_status.1	0		Creatinine in urine	urine_creat	Treatments taken count	cnt_treatment	22.6333		Alcohol intake (Never)	alcohol_freq.6	Alcohol drinker (Current)	alcohol_status.2	0
Coronary artery disease	CAD.1	Male	sex.1	0		Townsend deprivation index	townsend_idx	Alcohol drinker (Previous)	alcohol_status.1	0		Albumin	albumin	Type 2 diabetes mellitus	T2DM_ICD_Self.1	22.6027		Cancer diagnosed by doctor	dx_cancer.1	Alcohol drinker (Current)	alcohol_status.2	0
Cognitive impairment	Cognitive_impairment.1	Male	sex.1	0		Alcohol intake (3-4/week)	alcohol_freq.2	Alcohol drinker (Current)	alcohol_status.2	0		Monocyte cnt	cnt_monocyte	Alcohol drinker (Current)	alcohol_status.2	22.5794		Ethnic (Mixed)	ethnic.2	Alcohol drinker (Current)	alcohol_status.2	0
Depression	Depression.1	Male	sex.1	0		Alcohol intake (1-2/week)	alcohol_freq.3	Alcohol drinker (Current)	alcohol_status.2	0		Neutrophill percent	per_neutrophill	Heart failure	Heart_failure.1	22.4267		Ethnic (Asian/Asian British)	ethnic.3	Alcohol drinker (Current)	alcohol_status.2	0
Stroke	Haemorr_stroke.1	Male	sex.1	0		Alcohol intake (1-3/mth)	alcohol_freq.4	Alcohol drinker (Current)	alcohol_status.2	0		Potassium in urine	urine_potassium	Treatments taken count	cnt_treatment	22.3364		Ethnic (Black/Black British)	ethnic.4	Alcohol drinker (Current)	alcohol_status.2	0
Anxiety	Anxiety.1	Male	sex.1	0		Alcohol intake (Occasions)	alcohol_freq.5	Alcohol drinker (Current)	alcohol_status.2	0		Lymphocyte percent	per_lymphocyte	Waist circumference	waist_circum	22.3338		Ethnic (Chinese)	ethnic.5	Alcohol drinker (Current)	alcohol_status.2	0
Psychosis	Psychosis.1	Male	sex.1	0		Alcohol intake (Never)	alcohol_freq.6	Alcohol drinker (Current)	alcohol_status.2	0		Rbc cnt	cnt_rbc	Body mass index	bmi	22.3322		Ethnic (Others)	ethnic.6	Alcohol drinker (Current)	alcohol_status.2	0
Bipolar	Bipolar.1	Male	sex.1	0		Cancer diagnosed by doctor	dx_cancer.1	Alcohol drinker (Current)	alcohol_status.2	0		Cystatin C	cystatin_c	Weight	weight	22.2778		Smoking (Previous)	smoking_status.1	Alcohol drinker (Current)	alcohol_status.2	0
Heart failure	Heart_failure.1	Male	sex.1	0		Ethnic (Mixed)	ethnic.2	Alcohol drinker (Current)	alcohol_status.2	0		Total bilirubin	total_bilirubin	Gamma glutamyltransferase	gamma_glutamyltr	22.2422		Smoking (Current)	smoking_status.2	Alcohol drinker (Current)	alcohol_status.2	0
Asthma	Asthma_Doc_Self.1	Male	sex.1	0		Ethnic (Asian/Asian British)	ethnic.3	Alcohol drinker (Current)	alcohol_status.2	0		Sex Hormone Binding Globulin	shbg	Waist circumference	waist_circum	22.1915		Blood Group (AB)	blood_group.AB	Alcohol drinker (Current)	alcohol_status.2	0
Chronic obstructive pulmonary disease	COPD_Doc_Self.1	Male	sex.1	0		Ethnic (Black/Black British)	ethnic.4	Alcohol drinker (Current)	alcohol_status.2	0		Aspartate aminotransferase	aspartate_aminotr	Smoking (Previous)	smoking_status.1	22.1873		Blood Group (AO)	blood_group.AO	Alcohol drinker (Current)	alcohol_status.2	0
Type 1 diabetes mellitus	T1DM_ICD_Self.1	Male	sex.1	0		Ethnic (Chinese)	ethnic.5	Alcohol drinker (Current)	alcohol_status.2	0		Townsend deprivation index	townsend_idx	Basophill cnt	cnt_basophill	22.1152		Blood Group (BB)	blood_group.BB	Alcohol drinker (Current)	alcohol_status.2	0
Type 2 diabetes mellitus	T2DM_ICD_Self.1	Male	sex.1	0		Ethnic (Others)	ethnic.6	Alcohol drinker (Current)	alcohol_status.2	0		Reticulocyte volume	mean_reticulocyte_vol	Waist hip ratio	whr	22.0947		Blood Group (BO)	blood_group.BO	Alcohol drinker (Current)	alcohol_status.2	0
Hypertension	Hypertension.1	Male	sex.1	0		Smoking (Previous)	smoking_status.1	Alcohol drinker (Current)	alcohol_status.2	0		Treatments taken count	cnt_treatment	Depression	Depression.1	22.0162		Blood Group (OO)	blood_group.OO	Alcohol drinker (Current)	alcohol_status.2	0
Current age	current_age	Male	sex.1	0		Smoking (Current)	smoking_status.2	Alcohol drinker (Current)	alcohol_status.2	0		Creatinine	creatinine	Cystatin C	cystatin_c	21.9506		Atrial Fibrillation	AF.1	Alcohol drinker (Current)	alcohol_status.2	0
Sleep Duration	sleep_duration	Male	sex.1	0		Blood Group (AB)	blood_group.AB	Alcohol drinker (Current)	alcohol_status.2	0		Treatments taken count	cnt_treatment	Ethnic (Asian/Asian British)	ethnic.3	21.9072		Coronary artery disease	CAD.1	Alcohol drinker (Current)	alcohol_status.2	0
Self-report cancer count	cnt_cancers	Male	sex.1	0		Blood Group (AO)	blood_group.AO	Alcohol drinker (Current)	alcohol_status.2	0		Self-report non-cancer count	cnt_noncancer	Coronary artery disease	CAD.1	21.8144		Cognitive impairment	Cognitive_impairment.1	Alcohol drinker (Current)	alcohol_status.2	0
Self-report non-cancer count	cnt_noncancer	Male	sex.1	0		Blood Group (BB)	blood_group.BB	Alcohol drinker (Current)	alcohol_status.2	0		Albumin	albumin	Mean sphered cell volume	mean_sph_cell_vol	21.8114		Depression	Depression.1	Alcohol drinker (Current)	alcohol_status.2	0
Treatments taken count	cnt_treatment	Male	sex.1	0		Blood Group (BO)	blood_group.BO	Alcohol drinker (Current)	alcohol_status.2	0		IGF-1	igf_1	C-reactive protein	c_reactive_protein	21.7702		Stroke	Haemorr_stroke.1	Alcohol drinker (Current)	alcohol_status.2	0
Hip circumference	hip_circum	Male	sex.1	0		Blood Group (OO)	blood_group.OO	Alcohol drinker (Current)	alcohol_status.2	0		Urea	urea	Self-report non-cancer count	cnt_noncancer	21.7418		Anxiety	Anxiety.1	Alcohol drinker (Current)	alcohol_status.2	0
Waist circumference	waist_circum	Male	sex.1	0		Atrial Fibrillation	AF.1	Alcohol drinker (Current)	alcohol_status.2	0		Reticulocyte percent	per_reticulocyte	Waist hip ratio	whr	21.6667		Psychosis	Psychosis.1	Alcohol drinker (Current)	alcohol_status.2	0
Waist hip ratio	whr	Male	sex.1	0		Coronary artery disease	CAD.1	Alcohol drinker (Current)	alcohol_status.2	0		Sodium in urine	urine_sodium	Type 2 diabetes mellitus	T2DM_ICD_Self.1	21.5588		Bipolar	Bipolar.1	Alcohol drinker (Current)	alcohol_status.2	0
Weight	weight	Male	sex.1	0		Cognitive impairment	Cognitive_impairment.1	Alcohol drinker (Current)	alcohol_status.2	0		Phosphate	phosphate	Waist circumference	waist_circum	21.5431		Heart failure	Heart_failure.1	Alcohol drinker (Current)	alcohol_status.2	0
Body mass index	bmi	Male	sex.1	0		Depression	Depression.1	Alcohol drinker (Current)	alcohol_status.2	0		Depression	Depression.1	Coronary artery disease	CAD.1	21.4303		Asthma	Asthma_Doc_Self.1	Alcohol drinker (Current)	alcohol_status.2	0
Body fat percent	body_fat_percent	Male	sex.1	0		Stroke	Haemorr_stroke.1	Alcohol drinker (Current)	alcohol_status.2	0		Mean corpuscular volume	mean_corpuscular	Mean corpuscular hgb	mean_cor_haemoglobin	21.4058		Chronic obstructive pulmonary disease	COPD_Doc_Self.1	Alcohol drinker (Current)	alcohol_status.2	0
Creatinine in urine	urine_creat	Male	sex.1	0		Anxiety	Anxiety.1	Alcohol drinker (Current)	alcohol_status.2	0		Diastolic Blood pressure	dia_blood_pressure	Hypertension	Hypertension.1	21.3995		Type 1 diabetes mellitus	T1DM_ICD_Self.1	Alcohol drinker (Current)	alcohol_status.2	0
Sodium in urine	urine_sodium	Male	sex.1	0		Psychosis	Psychosis.1	Alcohol drinker (Current)	alcohol_status.2	0		Self-report non-cancer count	cnt_noncancer	Ethnic (Asian/Asian British)	ethnic.3	21.3412		Type 2 diabetes mellitus	T2DM_ICD_Self.1	Alcohol drinker (Current)	alcohol_status.2	0
Diastolic Blood pressure	dia_blood_pressure	Male	sex.1	0		Bipolar	Bipolar.1	Alcohol drinker (Current)	alcohol_status.2	0		Glucose	glucose	Waist circumference	waist_circum	21.2636		Hypertension	Hypertension.1	Alcohol drinker (Current)	alcohol_status.2	0
Pulse rate	pulse_rate	Male	sex.1	0		Heart failure	Heart_failure.1	Alcohol drinker (Current)	alcohol_status.2	0		Pulse rate	pulse_rate	Hypertension	Hypertension.1	21.2094		Current age	current_age	Alcohol drinker (Current)	alcohol_status.2	0
Systolic Blood pressure	sys_blood_pressure	Male	sex.1	0		Asthma	Asthma_Doc_Self.1	Alcohol drinker (Current)	alcohol_status.2	0		Apolipoprotein A	apolipoprotein_a	Platelet crit	platelet_crit	21.176		Sleep Duration	sleep_duration	Alcohol drinker (Current)	alcohol_status.2	0
Potassium in urine	urine_potassium	Male	sex.1	0		Chronic obstructive pulmonary disease	COPD_Doc_Self.1	Alcohol drinker (Current)	alcohol_status.2	0		Diastolic Blood pressure	dia_blood_pressure	Waist circumference	waist_circum	21.1629		Self-report cancer count	cnt_cancers	Alcohol drinker (Current)	alcohol_status.2	0
Platelet cnt	cnt_platelet	Male	sex.1	0		Type 1 diabetes mellitus	T1DM_ICD_Self.1	Alcohol drinker (Current)	alcohol_status.2	0		Monocyte percent	per_monocyte	Current age	current_age	21.1463		Self-report non-cancer count	cnt_noncancer	Alcohol drinker (Current)	alcohol_status.2	0
Rbc cnt	cnt_rbc	Male	sex.1	0		Type 2 diabetes mellitus	T2DM_ICD_Self.1	Alcohol drinker (Current)	alcohol_status.2	0		Mean platelet volume	mean_platelet_vol	Pulse rate	pulse_rate	21.1236		Treatments taken count	cnt_treatment	Alcohol drinker (Current)	alcohol_status.2	0
Wbc cnt	cnt_wbc	Male	sex.1	0		Hypertension	Hypertension.1	Alcohol drinker (Current)	alcohol_status.2	0		Systolic Blood pressure	sys_blood_pressure	Chronic obstructive pulmonary disease	COPD_Doc_Self.1	21.121		Hip circumference	hip_circum	Alcohol drinker (Current)	alcohol_status.2	0
Haematocrit percent	haematocrit_	Male	sex.1	0		Current age	current_age	Alcohol drinker (Current)	alcohol_status.2	0		Albumin	albumin	Neutrophill cnt	cnt_neutrophill	21.1164		Waist circumference	waist_circum	Alcohol drinker (Current)	alcohol_status.2	0
Haemoglobin	haemoglobin	Male	sex.1	0		Sleep Duration	sleep_duration	Alcohol drinker (Current)	alcohol_status.2	0		Hip circumference	hip_circum	Treatments taken count	cnt_treatment	21.0453		Weight	weight	Alcohol drinker (Current)	alcohol_status.2	0
Mean corpuscular hgb conc	mean_cor_hae_con	Male	sex.1	0		Self-report cancer count	cnt_cancers	Alcohol drinker (Current)	alcohol_status.2	0		Systolic Blood pressure	sys_blood_pressure	Self-report non-cancer count	cnt_noncancer	21.0249		Body mass index	bmi	Alcohol drinker (Current)	alcohol_status.2	0
Mean corpuscular hgb	mean_cor_haemoglobin	Male	sex.1	0		Self-report non-cancer count	cnt_noncancer	Alcohol drinker (Current)	alcohol_status.2	0		Phosphate	phosphate	Coronary artery disease	CAD.1	20.9902		Body fat percent	body_fat_percent	Alcohol drinker (Current)	alcohol_status.2	0
Mean corpuscular volume	mean_corpuscular	Male	sex.1	0		Treatments taken count	cnt_treatment	Alcohol drinker (Current)	alcohol_status.2	0		Triglycerides	triglycerides	Alkaline phosphatase	alk_phosphatase	20.9219		Creatinine in urine	urine_creat	Alcohol drinker (Current)	alcohol_status.2	0
Mean platelet volume	mean_platelet_vol	Male	sex.1	0		Hip circumference	hip_circum	Alcohol drinker (Current)	alcohol_status.2	0		Red blood cell distribution width	rbc_dist_width	Ethnic (Asian/Asian British)	ethnic.3	20.9205		Sodium in urine	urine_sodium	Alcohol drinker (Current)	alcohol_status.2	0
Platelet crit	platelet_crit	Male	sex.1	0		Waist circumference	waist_circum	Alcohol drinker (Current)	alcohol_status.2	0		Cystatin C	cystatin_c	Diastolic Blood pressure	dia_blood_pressure	20.8204		Diastolic Blood pressure	dia_blood_pressure	Alcohol drinker (Current)	alcohol_status.2	0
Platelet distribution width	platelet_dist_width	Male	sex.1	0		Waist hip ratio	whr	Alcohol drinker (Current)	alcohol_status.2	0		Scatter reticulocyte percent	per_scatter_reticulo	Coronary artery disease	CAD.1	20.7763		Pulse rate	pulse_rate	Alcohol drinker (Current)	alcohol_status.2	0
Red blood cell distribution width	rbc_dist_width	Male	sex.1	0		Weight	weight	Alcohol drinker (Current)	alcohol_status.2	0		Apolipoprotein A	apolipoprotein_a	Triglycerides	triglycerides	20.6904		Systolic Blood pressure	sys_blood_pressure	Alcohol drinker (Current)	alcohol_status.2	0
Basophill cnt	cnt_basophill	Male	sex.1	0		Body mass index	bmi	Alcohol drinker (Current)	alcohol_status.2	0		Reticulocyte cnt	cnt_reticulocyte	Hypertension	Hypertension.1	20.6474		Potassium in urine	urine_potassium	Alcohol drinker (Current)	alcohol_status.2	0
Eosinophill cnt	cnt_eosinophill	Male	sex.1	0		Body fat percent	body_fat_percent	Alcohol drinker (Current)	alcohol_status.2	0		Creatinine	creatinine	Depression	Depression.1	20.607		Platelet cnt	cnt_platelet	Alcohol drinker (Current)	alcohol_status.2	0
Lymphocyte cnt	cnt_lymphocyte	Male	sex.1	0		Creatinine in urine	urine_creat	Alcohol drinker (Current)	alcohol_status.2	0		Neutrophill cnt	cnt_neutrophill	Waist circumference	waist_circum	20.6064		Rbc cnt	cnt_rbc	Alcohol drinker (Current)	alcohol_status.2	0
Monocyte cnt	cnt_monocyte	Male	sex.1	0		Sodium in urine	urine_sodium	Alcohol drinker (Current)	alcohol_status.2	0		Vitamin D	vitamin_d	Depression	Depression.1	20.594		Wbc cnt	cnt_wbc	Alcohol drinker (Current)	alcohol_status.2	0
Neutrophill cnt	cnt_neutrophill	Male	sex.1	0		Diastolic Blood pressure	dia_blood_pressure	Alcohol drinker (Current)	alcohol_status.2	0		Apolipoprotein A	apolipoprotein_a	Creatinine	creatinine	20.5603		Haematocrit percent	haematocrit_	Alcohol drinker (Current)	alcohol_status.2	0
Nucleated rbc cnt	cnt_nucl_rbc	Male	sex.1	0		Pulse rate	pulse_rate	Alcohol drinker (Current)	alcohol_status.2	0		Alkaline phosphatase	alk_phosphatase	Body mass index	bmi	20.5405		Haemoglobin	haemoglobin	Alcohol drinker (Current)	alcohol_status.2	0
Basophill percent	per_basophill	Male	sex.1	0		Systolic Blood pressure	sys_blood_pressure	Alcohol drinker (Current)	alcohol_status.2	0		Self-report non-cancer count	cnt_noncancer	Heart failure	Heart_failure.1	20.4236		Mean corpuscular hgb conc	mean_cor_hae_con	Alcohol drinker (Current)	alcohol_status.2	0
Eosinophill percent	per_eosinophill	Male	sex.1	0		Potassium in urine	urine_potassium	Alcohol drinker (Current)	alcohol_status.2	0		Total protein	total_protein	Body mass index	bmi	20.4182		Mean corpuscular hgb	mean_cor_haemoglobin	Alcohol drinker (Current)	alcohol_status.2	0
Lymphocyte percent	per_lymphocyte	Male	sex.1	0		Platelet cnt	cnt_platelet	Alcohol drinker (Current)	alcohol_status.2	0		Townsend deprivation index	townsend_idx	Mean corpuscular hgb	mean_cor_haemoglobin	20.394		Mean corpuscular volume	mean_corpuscular	Alcohol drinker (Current)	alcohol_status.2	0
Monocyte percent	per_monocyte	Male	sex.1	0		Rbc cnt	cnt_rbc	Alcohol drinker (Current)	alcohol_status.2	0		Haematocrit percent	haematocrit_	Treatments taken count	cnt_treatment	20.3405		Mean platelet volume	mean_platelet_vol	Alcohol drinker (Current)	alcohol_status.2	0
Neutrophill percent	per_neutrophill	Male	sex.1	0		Wbc cnt	cnt_wbc	Alcohol drinker (Current)	alcohol_status.2	0		Albumin	albumin	Basophill cnt	cnt_basophill	20.2429		Platelet crit	platelet_crit	Alcohol drinker (Current)	alcohol_status.2	0
Nucleated rbc percent	per_nucl_rbc	Male	sex.1	0		Haematocrit percent	haematocrit_	Alcohol drinker (Current)	alcohol_status.2	0		Rbc cnt	cnt_rbc	Sodium in urine	urine_sodium	20.1339		Platelet distribution width	platelet_dist_width	Alcohol drinker (Current)	alcohol_status.2	0
Reticulocyte cnt	cnt_reticulocyte	Male	sex.1	0		Haemoglobin	haemoglobin	Alcohol drinker (Current)	alcohol_status.2	0		Testosterone	testosterone	Platelet crit	platelet_crit	20.0834		Red blood cell distribution width	rbc_dist_width	Alcohol drinker (Current)	alcohol_status.2	0
Scatter reticulocyte cnt	cnt_scatter_reticulo	Male	sex.1	0		Mean corpuscular hgb conc	mean_cor_hae_con	Alcohol drinker (Current)	alcohol_status.2	0		Gamma glutamyltransferase	gamma_glutamyltr	Rbc cnt	cnt_rbc	19.9962		Basophill cnt	cnt_basophill	Alcohol drinker (Current)	alcohol_status.2	0
Immature reticulocyte fraction	fr_immature_reticulo	Male	sex.1	0		Mean corpuscular hgb	mean_cor_haemoglobin	Alcohol drinker (Current)	alcohol_status.2	0		Body fat percent	body_fat_percent	Waist circumference	waist_circum	19.9744		Eosinophill cnt	cnt_eosinophill	Alcohol drinker (Current)	alcohol_status.2	0
Reticulocyte volume	mean_reticulocyte_vol	Male	sex.1	0		Mean corpuscular volume	mean_corpuscular	Alcohol drinker (Current)	alcohol_status.2	0		Treatments taken count	cnt_treatment	Cognitive impairment	Cognitive_impairment.1	19.8906		Lymphocyte cnt	cnt_lymphocyte	Alcohol drinker (Current)	alcohol_status.2	0
Mean sphered cell volume	mean_sph_cell_vol	Male	sex.1	0		Mean platelet volume	mean_platelet_vol	Alcohol drinker (Current)	alcohol_status.2	0		Potassium in urine	urine_potassium	Self-report non-cancer count	cnt_noncancer	19.8313		Monocyte cnt	cnt_monocyte	Alcohol drinker (Current)	alcohol_status.2	0
Reticulocyte percent	per_reticulocyte	Male	sex.1	0		Platelet crit	platelet_crit	Alcohol drinker (Current)	alcohol_status.2	0		Weight	weight	Treatments taken count	cnt_treatment	19.7889		Neutrophill cnt	cnt_neutrophill	Alcohol drinker (Current)	alcohol_status.2	0
Scatter reticulocyte percent	per_scatter_reticulo	Male	sex.1	0		Platelet distribution width	platelet_dist_width	Alcohol drinker (Current)	alcohol_status.2	0		Platelet distribution width	platelet_dist_width	Waist hip ratio	whr	19.7678		Nucleated rbc cnt	cnt_nucl_rbc	Alcohol drinker (Current)	alcohol_status.2	0
Cystatin C	cystatin_c	Male	sex.1	0		Red blood cell distribution width	rbc_dist_width	Alcohol drinker (Current)	alcohol_status.2	0		Total protein	total_protein	Calcium	calcium	19.749		Basophill percent	per_basophill	Alcohol drinker (Current)	alcohol_status.2	0
Alanine aminotransferase	alk_aminotr	Male	sex.1	0		Basophill cnt	cnt_basophill	Alcohol drinker (Current)	alcohol_status.2	0		Treatments taken count	cnt_treatment	Smoking (Previous)	smoking_status.1	19.7475		Eosinophill percent	per_eosinophill	Alcohol drinker (Current)	alcohol_status.2	0
Alkaline phosphatase	alk_phosphatase	Male	sex.1	0		Eosinophill cnt	cnt_eosinophill	Alcohol drinker (Current)	alcohol_status.2	0		Mean sphered cell volume	mean_sph_cell_vol	Monocyte cnt	cnt_monocyte	19.7435		Lymphocyte percent	per_lymphocyte	Alcohol drinker (Current)	alcohol_status.2	0
Cholesterol	cholesterol	Male	sex.1	0		Lymphocyte cnt	cnt_lymphocyte	Alcohol drinker (Current)	alcohol_status.2	0		Sex Hormone Binding Globulin	shbg	Eosinophill percent	per_eosinophill	19.7081		Monocyte percent	per_monocyte	Alcohol drinker (Current)	alcohol_status.2	0
Gamma glutamyltransferase	gamma_glutamyltr	Male	sex.1	0		Monocyte cnt	cnt_monocyte	Alcohol drinker (Current)	alcohol_status.2	0		Vitamin D	vitamin_d	Hypertension	Hypertension.1	19.5421		Neutrophill percent	per_neutrophill	Alcohol drinker (Current)	alcohol_status.2	0
Urate	urate	Male	sex.1	0		Neutrophill cnt	cnt_neutrophill	Alcohol drinker (Current)	alcohol_status.2	0		Mean platelet volume	mean_platelet_vol	Self-report non-cancer count	cnt_noncancer	19.5091		Nucleated rbc percent	per_nucl_rbc	Alcohol drinker (Current)	alcohol_status.2	0
Aspartate aminotransferase	aspartate_aminotr	Male	sex.1	0		Nucleated rbc cnt	cnt_nucl_rbc	Alcohol drinker (Current)	alcohol_status.2	0		Pulse rate	pulse_rate	Body fat percent	body_fat_percent	19.4828		Reticulocyte cnt	cnt_reticulocyte	Alcohol drinker (Current)	alcohol_status.2	0
C-reactive protein	c_reactive_protein	Male	sex.1	0		Basophill percent	per_basophill	Alcohol drinker (Current)	alcohol_status.2	0		Triglycerides	triglycerides	Lymphocyte cnt	cnt_lymphocyte	19.4103		Scatter reticulocyte cnt	cnt_scatter_reticulo	Alcohol drinker (Current)	alcohol_status.2	0
Creatinine	creatinine	Male	sex.1	0		Eosinophill percent	per_eosinophill	Alcohol drinker (Current)	alcohol_status.2	0		Apolipoprotein A	apolipoprotein_a	Chronic obstructive pulmonary disease	COPD_Doc_Self.1	19.365		Immature reticulocyte fraction	fr_immature_reticulo	Alcohol drinker (Current)	alcohol_status.2	0
LDL direct	ldl_direct	Male	sex.1	0		Lymphocyte percent	per_lymphocyte	Alcohol drinker (Current)	alcohol_status.2	0		LDL direct	ldl_direct	Treatments taken count	cnt_treatment	19.3334		Reticulocyte volume	mean_reticulocyte_vol	Alcohol drinker (Current)	alcohol_status.2	0
Urea	urea	Male	sex.1	0		Monocyte percent	per_monocyte	Alcohol drinker (Current)	alcohol_status.2	0		Creatinine	creatinine	Mean platelet volume	mean_platelet_vol	19.2955		Mean sphered cell volume	mean_sph_cell_vol	Alcohol drinker (Current)	alcohol_status.2	0
HbA1c	hba1c	Male	sex.1	0		Neutrophill percent	per_neutrophill	Alcohol drinker (Current)	alcohol_status.2	0		Sex Hormone Binding Globulin	shbg	Cystatin C	cystatin_c	19.2671		Reticulocyte percent	per_reticulocyte	Alcohol drinker (Current)	alcohol_status.2	0
Total bilirubin	total_bilirubin	Male	sex.1	0		Nucleated rbc percent	per_nucl_rbc	Alcohol drinker (Current)	alcohol_status.2	0		Haemoglobin	haemoglobin	Treatments taken count	cnt_treatment	19.2626		Scatter reticulocyte percent	per_scatter_reticulo	Alcohol drinker (Current)	alcohol_status.2	0
Triglycerides	triglycerides	Male	sex.1	0		Reticulocyte cnt	cnt_reticulocyte	Alcohol drinker (Current)	alcohol_status.2	0		HDL cholesterol	hdl_cholesterol	Cystatin C	cystatin_c	19.2331		Cystatin C	cystatin_c	Alcohol drinker (Current)	alcohol_status.2	0
IGF-1	igf_1	Male	sex.1	0		Scatter reticulocyte cnt	cnt_scatter_reticulo	Alcohol drinker (Current)	alcohol_status.2	0		Apolipoprotein B	apolipoprotein_b	Waist circumference	waist_circum	19.2257		Alanine aminotransferase	alk_aminotr	Alcohol drinker (Current)	alcohol_status.2	0
Apolipoprotein B	apolipoprotein_b	Male	sex.1	0		Immature reticulocyte fraction	fr_immature_reticulo	Alcohol drinker (Current)	alcohol_status.2	0		Basophill cnt	cnt_basophill	Type 2 diabetes mellitus	T2DM_ICD_Self.1	19.1177		Alkaline phosphatase	alk_phosphatase	Alcohol drinker (Current)	alcohol_status.2	0
Vitamin D	vitamin_d	Male	sex.1	0		Reticulocyte volume	mean_reticulocyte_vol	Alcohol drinker (Current)	alcohol_status.2	0		C-reactive protein	c_reactive_protein	Gamma glutamyltransferase	gamma_glutamyltr	19.079		Cholesterol	cholesterol	Alcohol drinker (Current)	alcohol_status.2	0
Testosterone	testosterone	Male	sex.1	0		Mean sphered cell volume	mean_sph_cell_vol	Alcohol drinker (Current)	alcohol_status.2	0		Gamma glutamyltransferase	gamma_glutamyltr	Cystatin C	cystatin_c	19.0767		Gamma glutamyltransferase	gamma_glutamyltr	Alcohol drinker (Current)	alcohol_status.2	0
Albumin	albumin	Male	sex.1	0		Reticulocyte percent	per_reticulocyte	Alcohol drinker (Current)	alcohol_status.2	0		Townsend deprivation index	townsend_idx	Atrial Fibrillation	AF.1	19.0235		Urate	urate	Alcohol drinker (Current)	alcohol_status.2	0
Calcium	calcium	Male	sex.1	0		Scatter reticulocyte percent	per_scatter_reticulo	Alcohol drinker (Current)	alcohol_status.2	0		Systolic Blood pressure	sys_blood_pressure	Current age	current_age	18.9395		Aspartate aminotransferase	aspartate_aminotr	Alcohol drinker (Current)	alcohol_status.2	0
Total protein	total_protein	Male	sex.1	0		Cystatin C	cystatin_c	Alcohol drinker (Current)	alcohol_status.2	0		Creatinine	creatinine	Waist circumference	waist_circum	18.9099		C-reactive protein	c_reactive_protein	Alcohol drinker (Current)	alcohol_status.2	0
HDL cholesterol	hdl_cholesterol	Male	sex.1	0		Alanine aminotransferase	alk_aminotr	Alcohol drinker (Current)	alcohol_status.2	0		Current age	current_age	Alcohol intake (1-3/mth)	alcohol_freq.4	18.8875		Creatinine	creatinine	Alcohol drinker (Current)	alcohol_status.2	0
Glucose	glucose	Male	sex.1	0		Alkaline phosphatase	alk_phosphatase	Alcohol drinker (Current)	alcohol_status.2	0		Monocyte cnt	cnt_monocyte	Treatments taken count	cnt_treatment	18.8292		LDL direct	ldl_direct	Alcohol drinker (Current)	alcohol_status.2	0
Phosphate	phosphate	Male	sex.1	0		Cholesterol	cholesterol	Alcohol drinker (Current)	alcohol_status.2	0		Gamma glutamyltransferase	gamma_glutamyltr	Cholesterol	cholesterol	18.7799		Urea	urea	Alcohol drinker (Current)	alcohol_status.2	0
Apolipoprotein A	apolipoprotein_a	Male	sex.1	0		Gamma glutamyltransferase	gamma_glutamyltr	Alcohol drinker (Current)	alcohol_status.2	0		Townsend deprivation index	townsend_idx	Platelet crit	platelet_crit	18.7124		HbA1c	hba1c	Alcohol drinker (Current)	alcohol_status.2	0
Sex Hormone Binding Globulin	shbg	Male	sex.1	0		Urate	urate	Alcohol drinker (Current)	alcohol_status.2	0		Cholesterol	cholesterol	Treatments taken count	cnt_treatment	18.6472		Total bilirubin	total_bilirubin	Alcohol drinker (Current)	alcohol_status.2	0
Neuroticism Score	neuroticism_score	Male	sex.1	0		Aspartate aminotransferase	aspartate_aminotr	Alcohol drinker (Current)	alcohol_status.2	0		Vitamin D	vitamin_d	Waist hip ratio	whr	18.5417		Triglycerides	triglycerides	Alcohol drinker (Current)	alcohol_status.2	0
Townsend deprivation index	townsend_idx	Male	sex.1	0		C-reactive protein	c_reactive_protein	Alcohol drinker (Current)	alcohol_status.2	0		Aspartate aminotransferase	aspartate_aminotr	Hypertension	Hypertension.1	18.4816		IGF-1	igf_1	Alcohol drinker (Current)	alcohol_status.2	0
Alcohol drinker (Current)	alcohol_status.2	Alcohol drinker (Previous)	alcohol_status.1	0		Creatinine	creatinine	Alcohol drinker (Current)	alcohol_status.2	0		Pulse rate	pulse_rate	Self-report non-cancer count	cnt_noncancer	18.459		Apolipoprotein B	apolipoprotein_b	Alcohol drinker (Current)	alcohol_status.2	0
Alcohol intake (3-4/week)	alcohol_freq.2	Alcohol drinker (Previous)	alcohol_status.1	0		LDL direct	ldl_direct	Alcohol drinker (Current)	alcohol_status.2	0		IGF-1	igf_1	Potassium in urine	urine_potassium	18.4389		Vitamin D	vitamin_d	Alcohol drinker (Current)	alcohol_status.2	0
Alcohol intake (1-2/week)	alcohol_freq.3	Alcohol drinker (Previous)	alcohol_status.1	0		Urea	urea	Alcohol drinker (Current)	alcohol_status.2	0		Platelet cnt	cnt_platelet	Hypertension	Hypertension.1	18.3889		Testosterone	testosterone	Alcohol drinker (Current)	alcohol_status.2	0
Alcohol intake (1-3/mth)	alcohol_freq.4	Alcohol drinker (Previous)	alcohol_status.1	0		HbA1c	hba1c	Alcohol drinker (Current)	alcohol_status.2	0		Scatter reticulocyte percent	per_scatter_reticulo	Self-report non-cancer count	cnt_noncancer	18.3693		Albumin	albumin	Alcohol drinker (Current)	alcohol_status.2	0
Alcohol intake (Occasions)	alcohol_freq.5	Alcohol drinker (Previous)	alcohol_status.1	0		Total bilirubin	total_bilirubin	Alcohol drinker (Current)	alcohol_status.2	0		Self-report non-cancer count	cnt_noncancer	Depression	Depression.1	18.346		Calcium	calcium	Alcohol drinker (Current)	alcohol_status.2	0
Alcohol intake (Never)	alcohol_freq.6	Alcohol drinker (Previous)	alcohol_status.1	0		Triglycerides	triglycerides	Alcohol drinker (Current)	alcohol_status.2	0		Calcium	calcium	Type 2 diabetes mellitus	T2DM_ICD_Self.1	18.3444		Total protein	total_protein	Alcohol drinker (Current)	alcohol_status.2	0
Cancer diagnosed by doctor	dx_cancer.1	Alcohol drinker (Previous)	alcohol_status.1	0		IGF-1	igf_1	Alcohol drinker (Current)	alcohol_status.2	0		Waist hip ratio	whr	Smoking (Current)	smoking_status.2	18.3183		HDL cholesterol	hdl_cholesterol	Alcohol drinker (Current)	alcohol_status.2	0
Ethnic (Mixed)	ethnic.2	Alcohol drinker (Previous)	alcohol_status.1	0		Apolipoprotein B	apolipoprotein_b	Alcohol drinker (Current)	alcohol_status.2	0		Reticulocyte percent	per_reticulocyte	Waist circumference	waist_circum	18.3157		Glucose	glucose	Alcohol drinker (Current)	alcohol_status.2	0
Ethnic (Asian/Asian British)	ethnic.3	Alcohol drinker (Previous)	alcohol_status.1	0		Vitamin D	vitamin_d	Alcohol drinker (Current)	alcohol_status.2	0		Mean corpuscular hgb	mean_cor_haemoglobin	Self-report non-cancer count	cnt_noncancer	18.3004		Phosphate	phosphate	Alcohol drinker (Current)	alcohol_status.2	0
Ethnic (Black/Black British)	ethnic.4	Alcohol drinker (Previous)	alcohol_status.1	0		Testosterone	testosterone	Alcohol drinker (Current)	alcohol_status.2	0		C-reactive protein	c_reactive_protein	Creatinine in urine	urine_creat	18.3003		Apolipoprotein A	apolipoprotein_a	Alcohol drinker (Current)	alcohol_status.2	0
Ethnic (Chinese)	ethnic.5	Alcohol drinker (Previous)	alcohol_status.1	0		Albumin	albumin	Alcohol drinker (Current)	alcohol_status.2	0		Urea	urea	Type 2 diabetes mellitus	T2DM_ICD_Self.1	18.2069		Sex Hormone Binding Globulin	shbg	Alcohol drinker (Current)	alcohol_status.2	0
Ethnic (Others)	ethnic.6	Alcohol drinker (Previous)	alcohol_status.1	0		Calcium	calcium	Alcohol drinker (Current)	alcohol_status.2	0		Alanine aminotransferase	alk_aminotr	Ethnic (Asian/Asian British)	ethnic.3	18.1904		Neuroticism Score	neuroticism_score	Alcohol drinker (Current)	alcohol_status.2	0
Smoking (Previous)	smoking_status.1	Alcohol drinker (Previous)	alcohol_status.1	0		Total protein	total_protein	Alcohol drinker (Current)	alcohol_status.2	0		Sodium in urine	urine_sodium	Body mass index	bmi	18.1768		Townsend deprivation index	townsend_idx	Alcohol drinker (Current)	alcohol_status.2	0
Smoking (Current)	smoking_status.2	Alcohol drinker (Previous)	alcohol_status.1	0		HDL cholesterol	hdl_cholesterol	Alcohol drinker (Current)	alcohol_status.2	0		Platelet crit	platelet_crit	Treatments taken count	cnt_treatment	18.17		Alcohol intake (1-2/week)	alcohol_freq.3	Alcohol intake (3-4/week)	alcohol_freq.2	0
Blood Group (AB)	blood_group.AB	Alcohol drinker (Previous)	alcohol_status.1	0		Glucose	glucose	Alcohol drinker (Current)	alcohol_status.2	0		Aspartate aminotransferase	aspartate_aminotr	Treatments taken count	cnt_treatment	18.1336		Alcohol intake (1-3/mth)	alcohol_freq.4	Alcohol intake (3-4/week)	alcohol_freq.2	0
Blood Group (AO)	blood_group.AO	Alcohol drinker (Previous)	alcohol_status.1	0		Phosphate	phosphate	Alcohol drinker (Current)	alcohol_status.2	0		Body mass index	bmi	Waist circumference	waist_circum	18.0567		Alcohol intake (Occasions)	alcohol_freq.5	Alcohol intake (3-4/week)	alcohol_freq.2	0
Blood Group (BB)	blood_group.BB	Alcohol drinker (Previous)	alcohol_status.1	0		Apolipoprotein A	apolipoprotein_a	Alcohol drinker (Current)	alcohol_status.2	0		Testosterone	testosterone	Chronic obstructive pulmonary disease	COPD_Doc_Self.1	18.0328		Alcohol intake (Never)	alcohol_freq.6	Alcohol intake (3-4/week)	alcohol_freq.2	0
Blood Group (BO)	blood_group.BO	Alcohol drinker (Previous)	alcohol_status.1	0		Sex Hormone Binding Globulin	shbg	Alcohol drinker (Current)	alcohol_status.2	0		Monocyte cnt	cnt_monocyte	Haemoglobin	haemoglobin	18.0107		Cancer diagnosed by doctor	dx_cancer.1	Alcohol intake (3-4/week)	alcohol_freq.2	0
Blood Group (OO)	blood_group.OO	Alcohol drinker (Previous)	alcohol_status.1	0		Neuroticism Score	neuroticism_score	Alcohol drinker (Current)	alcohol_status.2	0		Gamma glutamyltransferase	gamma_glutamyltr	Neutrophill cnt	cnt_neutrophill	17.9778		Ethnic (Mixed)	ethnic.2	Alcohol intake (3-4/week)	alcohol_freq.2	0
Atrial Fibrillation	AF.1	Alcohol drinker (Previous)	alcohol_status.1	0		Townsend deprivation index	townsend_idx	Alcohol drinker (Current)	alcohol_status.2	0		Albumin	albumin	Creatinine	creatinine	17.9751		Ethnic (Asian/Asian British)	ethnic.3	Alcohol intake (3-4/week)	alcohol_freq.2	0
Coronary artery disease	CAD.1	Alcohol drinker (Previous)	alcohol_status.1	0		Alcohol intake (1-2/week)	alcohol_freq.3	Alcohol intake (3-4/week)	alcohol_freq.2	0		Vitamin D	vitamin_d	Cystatin C	cystatin_c	17.969		Ethnic (Black/Black British)	ethnic.4	Alcohol intake (3-4/week)	alcohol_freq.2	0
Cognitive impairment	Cognitive_impairment.1	Alcohol drinker (Previous)	alcohol_status.1	0		Alcohol intake (1-3/mth)	alcohol_freq.4	Alcohol intake (3-4/week)	alcohol_freq.2	0		Glucose	glucose	Body mass index	bmi	17.7613		Ethnic (Chinese)	ethnic.5	Alcohol intake (3-4/week)	alcohol_freq.2	0
Depression	Depression.1	Alcohol drinker (Previous)	alcohol_status.1	0		Alcohol intake (Occasions)	alcohol_freq.5	Alcohol intake (3-4/week)	alcohol_freq.2	0		HbA1c	hba1c	Alcohol intake (1-3/mth)	alcohol_freq.4	17.7491		Ethnic (Others)	ethnic.6	Alcohol intake (3-4/week)	alcohol_freq.2	0
Stroke	Haemorr_stroke.1	Alcohol drinker (Previous)	alcohol_status.1	0		Alcohol intake (Never)	alcohol_freq.6	Alcohol intake (3-4/week)	alcohol_freq.2	0		Creatinine in urine	urine_creat	Body mass index	bmi	17.7388		Smoking (Previous)	smoking_status.1	Alcohol intake (3-4/week)	alcohol_freq.2	0
Anxiety	Anxiety.1	Alcohol drinker (Previous)	alcohol_status.1	0		Cancer diagnosed by doctor	dx_cancer.1	Alcohol intake (3-4/week)	alcohol_freq.2	0		Total protein	total_protein	Self-report non-cancer count	cnt_noncancer	17.7057		Smoking (Current)	smoking_status.2	Alcohol intake (3-4/week)	alcohol_freq.2	0
Psychosis	Psychosis.1	Alcohol drinker (Previous)	alcohol_status.1	0		Ethnic (Mixed)	ethnic.2	Alcohol intake (3-4/week)	alcohol_freq.2	0		Cystatin C	cystatin_c	Mean corpuscular volume	mean_corpuscular	17.6891		Blood Group (AB)	blood_group.AB	Alcohol intake (3-4/week)	alcohol_freq.2	0
Bipolar	Bipolar.1	Alcohol drinker (Previous)	alcohol_status.1	0		Ethnic (Asian/Asian British)	ethnic.3	Alcohol intake (3-4/week)	alcohol_freq.2	0		Basophill percent	per_basophill	Waist hip ratio	whr	17.6876		Blood Group (AO)	blood_group.AO	Alcohol intake (3-4/week)	alcohol_freq.2	0
Heart failure	Heart_failure.1	Alcohol drinker (Previous)	alcohol_status.1	0		Ethnic (Black/Black British)	ethnic.4	Alcohol intake (3-4/week)	alcohol_freq.2	0		Apolipoprotein A	apolipoprotein_a	Pulse rate	pulse_rate	17.6442		Blood Group (BB)	blood_group.BB	Alcohol intake (3-4/week)	alcohol_freq.2	0
Asthma	Asthma_Doc_Self.1	Alcohol drinker (Previous)	alcohol_status.1	0		Ethnic (Chinese)	ethnic.5	Alcohol intake (3-4/week)	alcohol_freq.2	0		Albumin	albumin	Testosterone	testosterone	17.6436		Blood Group (BO)	blood_group.BO	Alcohol intake (3-4/week)	alcohol_freq.2	0
Chronic obstructive pulmonary disease	COPD_Doc_Self.1	Alcohol drinker (Previous)	alcohol_status.1	0		Ethnic (Others)	ethnic.6	Alcohol intake (3-4/week)	alcohol_freq.2	0		Wbc cnt	cnt_wbc	Chronic obstructive pulmonary disease	COPD_Doc_Self.1	17.6296		Blood Group (OO)	blood_group.OO	Alcohol intake (3-4/week)	alcohol_freq.2	0
Type 1 diabetes mellitus	T1DM_ICD_Self.1	Alcohol drinker (Previous)	alcohol_status.1	0		Smoking (Previous)	smoking_status.1	Alcohol intake (3-4/week)	alcohol_freq.2	0		Platelet cnt	cnt_platelet	Pulse rate	pulse_rate	17.5566		Atrial Fibrillation	AF.1	Alcohol intake (3-4/week)	alcohol_freq.2	0
Type 2 diabetes mellitus	T2DM_ICD_Self.1	Alcohol drinker (Previous)	alcohol_status.1	0		Smoking (Current)	smoking_status.2	Alcohol intake (3-4/week)	alcohol_freq.2	0		Treatments taken count	cnt_treatment	Stroke	Haemorr_stroke.1	17.528		Coronary artery disease	CAD.1	Alcohol intake (3-4/week)	alcohol_freq.2	0
Hypertension	Hypertension.1	Alcohol drinker (Previous)	alcohol_status.1	0		Blood Group (AB)	blood_group.AB	Alcohol intake (3-4/week)	alcohol_freq.2	0		Atrial Fibrillation	AF.1	Smoking (Previous)	smoking_status.1	17.5158		Cognitive impairment	Cognitive_impairment.1	Alcohol intake (3-4/week)	alcohol_freq.2	0
Current age	current_age	Alcohol drinker (Previous)	alcohol_status.1	0		Blood Group (AO)	blood_group.AO	Alcohol intake (3-4/week)	alcohol_freq.2	0		Eosinophill percent	per_eosinophill	Mean corpuscular volume	mean_corpuscular	17.4805		Depression	Depression.1	Alcohol intake (3-4/week)	alcohol_freq.2	0
Sleep Duration	sleep_duration	Alcohol drinker (Previous)	alcohol_status.1	0		Blood Group (BB)	blood_group.BB	Alcohol intake (3-4/week)	alcohol_freq.2	0		Glucose	glucose	Type 2 diabetes mellitus	T2DM_ICD_Self.1	17.4248		Stroke	Haemorr_stroke.1	Alcohol intake (3-4/week)	alcohol_freq.2	0
Self-report cancer count	cnt_cancers	Alcohol drinker (Previous)	alcohol_status.1	0		Blood Group (BO)	blood_group.BO	Alcohol intake (3-4/week)	alcohol_freq.2	0		Hypertension	Hypertension.1	Atrial Fibrillation	AF.1	17.4119		Anxiety	Anxiety.1	Alcohol intake (3-4/week)	alcohol_freq.2	0
Self-report non-cancer count	cnt_noncancer	Alcohol drinker (Previous)	alcohol_status.1	0		Blood Group (OO)	blood_group.OO	Alcohol intake (3-4/week)	alcohol_freq.2	0		Potassium in urine	urine_potassium	Waist circumference	waist_circum	17.4018		Psychosis	Psychosis.1	Alcohol intake (3-4/week)	alcohol_freq.2	0
Treatments taken count	cnt_treatment	Alcohol drinker (Previous)	alcohol_status.1	0		Atrial Fibrillation	AF.1	Alcohol intake (3-4/week)	alcohol_freq.2	0		Cholesterol	cholesterol	Cystatin C	cystatin_c	17.3709		Bipolar	Bipolar.1	Alcohol intake (3-4/week)	alcohol_freq.2	0
Hip circumference	hip_circum	Alcohol drinker (Previous)	alcohol_status.1	0		Coronary artery disease	CAD.1	Alcohol intake (3-4/week)	alcohol_freq.2	0		Mean platelet volume	mean_platelet_vol	Body mass index	bmi	17.3496		Heart failure	Heart_failure.1	Alcohol intake (3-4/week)	alcohol_freq.2	0
Waist circumference	waist_circum	Alcohol drinker (Previous)	alcohol_status.1	0		Cognitive impairment	Cognitive_impairment.1	Alcohol intake (3-4/week)	alcohol_freq.2	0		Calcium	calcium	Waist circumference	waist_circum	17.3481		Asthma	Asthma_Doc_Self.1	Alcohol intake (3-4/week)	alcohol_freq.2	0
Waist hip ratio	whr	Alcohol drinker (Previous)	alcohol_status.1	0		Depression	Depression.1	Alcohol intake (3-4/week)	alcohol_freq.2	0		Total protein	total_protein	Testosterone	testosterone	17.3244		Chronic obstructive pulmonary disease	COPD_Doc_Self.1	Alcohol intake (3-4/week)	alcohol_freq.2	0
Weight	weight	Alcohol drinker (Previous)	alcohol_status.1	0		Stroke	Haemorr_stroke.1	Alcohol intake (3-4/week)	alcohol_freq.2	0		Apolipoprotein A	apolipoprotein_a	Basophill cnt	cnt_basophill	17.3018		Type 1 diabetes mellitus	T1DM_ICD_Self.1	Alcohol intake (3-4/week)	alcohol_freq.2	0
Body mass index	bmi	Alcohol drinker (Previous)	alcohol_status.1	0		Anxiety	Anxiety.1	Alcohol intake (3-4/week)	alcohol_freq.2	0		Apolipoprotein A	apolipoprotein_a	Sodium in urine	urine_sodium	17.2471		Type 2 diabetes mellitus	T2DM_ICD_Self.1	Alcohol intake (3-4/week)	alcohol_freq.2	0
Body fat percent	body_fat_percent	Alcohol drinker (Previous)	alcohol_status.1	0		Psychosis	Psychosis.1	Alcohol intake (3-4/week)	alcohol_freq.2	0		Creatinine	creatinine	Platelet crit	platelet_crit	17.2044		Hypertension	Hypertension.1	Alcohol intake (3-4/week)	alcohol_freq.2	0
Creatinine in urine	urine_creat	Alcohol drinker (Previous)	alcohol_status.1	0		Bipolar	Bipolar.1	Alcohol intake (3-4/week)	alcohol_freq.2	0		Urea	urea	Body fat percent	body_fat_percent	17.1499		Current age	current_age	Alcohol intake (3-4/week)	alcohol_freq.2	0
Sodium in urine	urine_sodium	Alcohol drinker (Previous)	alcohol_status.1	0		Heart failure	Heart_failure.1	Alcohol intake (3-4/week)	alcohol_freq.2	0		Phosphate	phosphate	Mean corpuscular volume	mean_corpuscular	17.1471		Sleep Duration	sleep_duration	Alcohol intake (3-4/week)	alcohol_freq.2	0
Diastolic Blood pressure	dia_blood_pressure	Alcohol drinker (Previous)	alcohol_status.1	0		Asthma	Asthma_Doc_Self.1	Alcohol intake (3-4/week)	alcohol_freq.2	0		Red blood cell distribution width	rbc_dist_width	Hypertension	Hypertension.1	17.1269		Self-report cancer count	cnt_cancers	Alcohol intake (3-4/week)	alcohol_freq.2	0
Pulse rate	pulse_rate	Alcohol drinker (Previous)	alcohol_status.1	0		Chronic obstructive pulmonary disease	COPD_Doc_Self.1	Alcohol intake (3-4/week)	alcohol_freq.2	0		Basophill percent	per_basophill	Current age	current_age	17.0866		Self-report non-cancer count	cnt_noncancer	Alcohol intake (3-4/week)	alcohol_freq.2	0
Systolic Blood pressure	sys_blood_pressure	Alcohol drinker (Previous)	alcohol_status.1	0		Type 1 diabetes mellitus	T1DM_ICD_Self.1	Alcohol intake (3-4/week)	alcohol_freq.2	0		Phosphate	phosphate	Gamma glutamyltransferase	gamma_glutamyltr	17.0733		Treatments taken count	cnt_treatment	Alcohol intake (3-4/week)	alcohol_freq.2	0
Potassium in urine	urine_potassium	Alcohol drinker (Previous)	alcohol_status.1	0		Type 2 diabetes mellitus	T2DM_ICD_Self.1	Alcohol intake (3-4/week)	alcohol_freq.2	0		Gamma glutamyltransferase	gamma_glutamyltr	Potassium in urine	urine_potassium	17.0123		Hip circumference	hip_circum	Alcohol intake (3-4/week)	alcohol_freq.2	0
Platelet cnt	cnt_platelet	Alcohol drinker (Previous)	alcohol_status.1	0		Hypertension	Hypertension.1	Alcohol intake (3-4/week)	alcohol_freq.2	0		Diastolic Blood pressure	dia_blood_pressure	Waist hip ratio	whr	16.9544		Waist circumference	waist_circum	Alcohol intake (3-4/week)	alcohol_freq.2	0
Rbc cnt	cnt_rbc	Alcohol drinker (Previous)	alcohol_status.1	0		Current age	current_age	Alcohol intake (3-4/week)	alcohol_freq.2	0		Monocyte cnt	cnt_monocyte	Body mass index	bmi	16.9223		Waist hip ratio	whr	Alcohol intake (3-4/week)	alcohol_freq.2	0
Wbc cnt	cnt_wbc	Alcohol drinker (Previous)	alcohol_status.1	0		Sleep Duration	sleep_duration	Alcohol intake (3-4/week)	alcohol_freq.2	0		Testosterone	testosterone	HbA1c	hba1c	16.8974		Weight	weight	Alcohol intake (3-4/week)	alcohol_freq.2	0
Haematocrit percent	haematocrit_	Alcohol drinker (Previous)	alcohol_status.1	0		Self-report cancer count	cnt_cancers	Alcohol intake (3-4/week)	alcohol_freq.2	0		HbA1c	hba1c	Type 2 diabetes mellitus	T2DM_ICD_Self.1	16.8876		Body mass index	bmi	Alcohol intake (3-4/week)	alcohol_freq.2	0
Haemoglobin	haemoglobin	Alcohol drinker (Previous)	alcohol_status.1	0		Self-report non-cancer count	cnt_noncancer	Alcohol intake (3-4/week)	alcohol_freq.2	0		Apolipoprotein A	apolipoprotein_a	HbA1c	hba1c	16.8852		Body fat percent	body_fat_percent	Alcohol intake (3-4/week)	alcohol_freq.2	0
Mean corpuscular hgb conc	mean_cor_hae_con	Alcohol drinker (Previous)	alcohol_status.1	0		Treatments taken count	cnt_treatment	Alcohol intake (3-4/week)	alcohol_freq.2	0		IGF-1	igf_1	Type 2 diabetes mellitus	T2DM_ICD_Self.1	16.8394		Creatinine in urine	urine_creat	Alcohol intake (3-4/week)	alcohol_freq.2	0
Mean corpuscular hgb	mean_cor_haemoglobin	Alcohol drinker (Previous)	alcohol_status.1	0		Hip circumference	hip_circum	Alcohol intake (3-4/week)	alcohol_freq.2	0		Albumin	albumin	Red blood cell distribution width	rbc_dist_width	16.782		Sodium in urine	urine_sodium	Alcohol intake (3-4/week)	alcohol_freq.2	0
Mean corpuscular volume	mean_corpuscular	Alcohol drinker (Previous)	alcohol_status.1	0		Waist circumference	waist_circum	Alcohol intake (3-4/week)	alcohol_freq.2	0		Mean corpuscular hgb conc	mean_cor_hae_con	Waist circumference	waist_circum	16.7764		Diastolic Blood pressure	dia_blood_pressure	Alcohol intake (3-4/week)	alcohol_freq.2	0
Mean platelet volume	mean_platelet_vol	Alcohol drinker (Previous)	alcohol_status.1	0		Waist hip ratio	whr	Alcohol intake (3-4/week)	alcohol_freq.2	0		Aspartate aminotransferase	aspartate_aminotr	Cholesterol	cholesterol	16.7692		Pulse rate	pulse_rate	Alcohol intake (3-4/week)	alcohol_freq.2	0
Platelet crit	platelet_crit	Alcohol drinker (Previous)	alcohol_status.1	0		Weight	weight	Alcohol intake (3-4/week)	alcohol_freq.2	0		Cystatin C	cystatin_c	Smoking (Current)	smoking_status.2	16.765		Systolic Blood pressure	sys_blood_pressure	Alcohol intake (3-4/week)	alcohol_freq.2	0
Platelet distribution width	platelet_dist_width	Alcohol drinker (Previous)	alcohol_status.1	0		Body mass index	bmi	Alcohol intake (3-4/week)	alcohol_freq.2	0		Gamma glutamyltransferase	gamma_glutamyltr	Diastolic Blood pressure	dia_blood_pressure	16.7475		Potassium in urine	urine_potassium	Alcohol intake (3-4/week)	alcohol_freq.2	0
Red blood cell distribution width	rbc_dist_width	Alcohol drinker (Previous)	alcohol_status.1	0		Body fat percent	body_fat_percent	Alcohol intake (3-4/week)	alcohol_freq.2	0		Apolipoprotein A	apolipoprotein_a	Platelet cnt	cnt_platelet	16.6845		Platelet cnt	cnt_platelet	Alcohol intake (3-4/week)	alcohol_freq.2	0
Basophill cnt	cnt_basophill	Alcohol drinker (Previous)	alcohol_status.1	0		Creatinine in urine	urine_creat	Alcohol intake (3-4/week)	alcohol_freq.2	0		Apolipoprotein A	apolipoprotein_a	Alcohol drinker (Current)	alcohol_status.2	16.6215		Rbc cnt	cnt_rbc	Alcohol intake (3-4/week)	alcohol_freq.2	0
Eosinophill cnt	cnt_eosinophill	Alcohol drinker (Previous)	alcohol_status.1	0		Sodium in urine	urine_sodium	Alcohol intake (3-4/week)	alcohol_freq.2	0		Vitamin D	vitamin_d	Urate	urate	16.5728		Wbc cnt	cnt_wbc	Alcohol intake (3-4/week)	alcohol_freq.2	0
Lymphocyte cnt	cnt_lymphocyte	Alcohol drinker (Previous)	alcohol_status.1	0		Diastolic Blood pressure	dia_blood_pressure	Alcohol intake (3-4/week)	alcohol_freq.2	0		Apolipoprotein A	apolipoprotein_a	Mean corpuscular hgb conc	mean_cor_hae_con	16.5504		Haematocrit percent	haematocrit_	Alcohol intake (3-4/week)	alcohol_freq.2	0
Monocyte cnt	cnt_monocyte	Alcohol drinker (Previous)	alcohol_status.1	0		Pulse rate	pulse_rate	Alcohol intake (3-4/week)	alcohol_freq.2	0		Creatinine	creatinine	Pulse rate	pulse_rate	16.4855		Haemoglobin	haemoglobin	Alcohol intake (3-4/week)	alcohol_freq.2	0
Neutrophill cnt	cnt_neutrophill	Alcohol drinker (Previous)	alcohol_status.1	0		Systolic Blood pressure	sys_blood_pressure	Alcohol intake (3-4/week)	alcohol_freq.2	0		Apolipoprotein B	apolipoprotein_b	Coronary artery disease	CAD.1	16.4603		Mean corpuscular hgb conc	mean_cor_hae_con	Alcohol intake (3-4/week)	alcohol_freq.2	0
Nucleated rbc cnt	cnt_nucl_rbc	Alcohol drinker (Previous)	alcohol_status.1	0		Potassium in urine	urine_potassium	Alcohol intake (3-4/week)	alcohol_freq.2	0		Platelet distribution width	platelet_dist_width	Waist circumference	waist_circum	16.4316		Mean corpuscular hgb	mean_cor_haemoglobin	Alcohol intake (3-4/week)	alcohol_freq.2	0
Basophill percent	per_basophill	Alcohol drinker (Previous)	alcohol_status.1	0		Platelet cnt	cnt_platelet	Alcohol intake (3-4/week)	alcohol_freq.2	0		Haematocrit percent	haematocrit_	Current age	current_age	16.4059		Mean corpuscular volume	mean_corpuscular	Alcohol intake (3-4/week)	alcohol_freq.2	0
Eosinophill percent	per_eosinophill	Alcohol drinker (Previous)	alcohol_status.1	0		Rbc cnt	cnt_rbc	Alcohol intake (3-4/week)	alcohol_freq.2	0		Calcium	calcium	Self-report non-cancer count	cnt_noncancer	16.3053		Mean platelet volume	mean_platelet_vol	Alcohol intake (3-4/week)	alcohol_freq.2	0
Lymphocyte percent	per_lymphocyte	Alcohol drinker (Previous)	alcohol_status.1	0		Wbc cnt	cnt_wbc	Alcohol intake (3-4/week)	alcohol_freq.2	0		LDL direct	ldl_direct	Pulse rate	pulse_rate	16.3008		Platelet crit	platelet_crit	Alcohol intake (3-4/week)	alcohol_freq.2	0
Monocyte percent	per_monocyte	Alcohol drinker (Previous)	alcohol_status.1	0		Haematocrit percent	haematocrit_	Alcohol intake (3-4/week)	alcohol_freq.2	0		Total bilirubin	total_bilirubin	Cystatin C	cystatin_c	16.2899		Platelet distribution width	platelet_dist_width	Alcohol intake (3-4/week)	alcohol_freq.2	0
Neutrophill percent	per_neutrophill	Alcohol drinker (Previous)	alcohol_status.1	0		Haemoglobin	haemoglobin	Alcohol intake (3-4/week)	alcohol_freq.2	0		Phosphate	phosphate	Alkaline phosphatase	alk_phosphatase	16.2682		Red blood cell distribution width	rbc_dist_width	Alcohol intake (3-4/week)	alcohol_freq.2	0
Nucleated rbc percent	per_nucl_rbc	Alcohol drinker (Previous)	alcohol_status.1	0		Mean corpuscular hgb conc	mean_cor_hae_con	Alcohol intake (3-4/week)	alcohol_freq.2	0		Apolipoprotein A	apolipoprotein_a	Total protein	total_protein	16.1442		Basophill cnt	cnt_basophill	Alcohol intake (3-4/week)	alcohol_freq.2	0
Reticulocyte cnt	cnt_reticulocyte	Alcohol drinker (Previous)	alcohol_status.1	0		Mean corpuscular hgb	mean_cor_haemoglobin	Alcohol intake (3-4/week)	alcohol_freq.2	0		Townsend deprivation index	townsend_idx	Sleep Duration	sleep_duration	16.1436		Eosinophill cnt	cnt_eosinophill	Alcohol intake (3-4/week)	alcohol_freq.2	0
Scatter reticulocyte cnt	cnt_scatter_reticulo	Alcohol drinker (Previous)	alcohol_status.1	0		Mean corpuscular volume	mean_corpuscular	Alcohol intake (3-4/week)	alcohol_freq.2	0		Body fat percent	body_fat_percent	Chronic obstructive pulmonary disease	COPD_Doc_Self.1	16.0508		Lymphocyte cnt	cnt_lymphocyte	Alcohol intake (3-4/week)	alcohol_freq.2	0
Immature reticulocyte fraction	fr_immature_reticulo	Alcohol drinker (Previous)	alcohol_status.1	0		Mean platelet volume	mean_platelet_vol	Alcohol intake (3-4/week)	alcohol_freq.2	0		Waist circumference	waist_circum	Alcohol drinker (Current)	alcohol_status.2	16.0198		Monocyte cnt	cnt_monocyte	Alcohol intake (3-4/week)	alcohol_freq.2	0
Reticulocyte volume	mean_reticulocyte_vol	Alcohol drinker (Previous)	alcohol_status.1	0		Platelet crit	platelet_crit	Alcohol intake (3-4/week)	alcohol_freq.2	0		Vitamin D	vitamin_d	Chronic obstructive pulmonary disease	COPD_Doc_Self.1	15.9722		Neutrophill cnt	cnt_neutrophill	Alcohol intake (3-4/week)	alcohol_freq.2	0
Mean sphered cell volume	mean_sph_cell_vol	Alcohol drinker (Previous)	alcohol_status.1	0		Platelet distribution width	platelet_dist_width	Alcohol intake (3-4/week)	alcohol_freq.2	0		Reticulocyte cnt	cnt_reticulocyte	Self-report non-cancer count	cnt_noncancer	15.959		Nucleated rbc cnt	cnt_nucl_rbc	Alcohol intake (3-4/week)	alcohol_freq.2	0
Reticulocyte percent	per_reticulocyte	Alcohol drinker (Previous)	alcohol_status.1	0		Red blood cell distribution width	rbc_dist_width	Alcohol intake (3-4/week)	alcohol_freq.2	0		Neutrophill cnt	cnt_neutrophill	Platelet crit	platelet_crit	15.921		Basophill percent	per_basophill	Alcohol intake (3-4/week)	alcohol_freq.2	0
Scatter reticulocyte percent	per_scatter_reticulo	Alcohol drinker (Previous)	alcohol_status.1	0		Basophill cnt	cnt_basophill	Alcohol intake (3-4/week)	alcohol_freq.2	0		Neutrophill cnt	cnt_neutrophill	Self-report non-cancer count	cnt_noncancer	15.8846		Eosinophill percent	per_eosinophill	Alcohol intake (3-4/week)	alcohol_freq.2	0
Cystatin C	cystatin_c	Alcohol drinker (Previous)	alcohol_status.1	0		Eosinophill cnt	cnt_eosinophill	Alcohol intake (3-4/week)	alcohol_freq.2	0		Eosinophill cnt	cnt_eosinophill	Diastolic Blood pressure	dia_blood_pressure	15.8781		Lymphocyte percent	per_lymphocyte	Alcohol intake (3-4/week)	alcohol_freq.2	0
Alanine aminotransferase	alk_aminotr	Alcohol drinker (Previous)	alcohol_status.1	0		Lymphocyte cnt	cnt_lymphocyte	Alcohol intake (3-4/week)	alcohol_freq.2	0		Self-report non-cancer count	cnt_noncancer	Ethnic (Black/Black British)	ethnic.4	15.8702		Monocyte percent	per_monocyte	Alcohol intake (3-4/week)	alcohol_freq.2	0
Alkaline phosphatase	alk_phosphatase	Alcohol drinker (Previous)	alcohol_status.1	0		Monocyte cnt	cnt_monocyte	Alcohol intake (3-4/week)	alcohol_freq.2	0		Neuroticism Score	neuroticism_score	Waist hip ratio	whr	15.8201		Neutrophill percent	per_neutrophill	Alcohol intake (3-4/week)	alcohol_freq.2	0
Cholesterol	cholesterol	Alcohol drinker (Previous)	alcohol_status.1	0		Neutrophill cnt	cnt_neutrophill	Alcohol intake (3-4/week)	alcohol_freq.2	0		Mean platelet volume	mean_platelet_vol	Diastolic Blood pressure	dia_blood_pressure	15.8106		Nucleated rbc percent	per_nucl_rbc	Alcohol intake (3-4/week)	alcohol_freq.2	0
Gamma glutamyltransferase	gamma_glutamyltr	Alcohol drinker (Previous)	alcohol_status.1	0		Nucleated rbc cnt	cnt_nucl_rbc	Alcohol intake (3-4/week)	alcohol_freq.2	0		Neutrophill percent	per_neutrophill	Waist circumference	waist_circum	15.7128		Reticulocyte cnt	cnt_reticulocyte	Alcohol intake (3-4/week)	alcohol_freq.2	0
Urate	urate	Alcohol drinker (Previous)	alcohol_status.1	0		Basophill percent	per_basophill	Alcohol intake (3-4/week)	alcohol_freq.2	0		Waist hip ratio	whr	Alcohol intake (Occasions)	alcohol_freq.5	15.6857		Scatter reticulocyte cnt	cnt_scatter_reticulo	Alcohol intake (3-4/week)	alcohol_freq.2	0
Aspartate aminotransferase	aspartate_aminotr	Alcohol drinker (Previous)	alcohol_status.1	0		Eosinophill percent	per_eosinophill	Alcohol intake (3-4/week)	alcohol_freq.2	0		Coronary artery disease	CAD.1	Alcohol drinker (Current)	alcohol_status.2	15.6412		Immature reticulocyte fraction	fr_immature_reticulo	Alcohol intake (3-4/week)	alcohol_freq.2	0
C-reactive protein	c_reactive_protein	Alcohol drinker (Previous)	alcohol_status.1	0		Lymphocyte percent	per_lymphocyte	Alcohol intake (3-4/week)	alcohol_freq.2	0		Calcium	calcium	Pulse rate	pulse_rate	15.5714		Reticulocyte volume	mean_reticulocyte_vol	Alcohol intake (3-4/week)	alcohol_freq.2	0
Creatinine	creatinine	Alcohol drinker (Previous)	alcohol_status.1	0		Monocyte percent	per_monocyte	Alcohol intake (3-4/week)	alcohol_freq.2	0		Phosphate	phosphate	Mean corpuscular hgb conc	mean_cor_hae_con	15.5163		Mean sphered cell volume	mean_sph_cell_vol	Alcohol intake (3-4/week)	alcohol_freq.2	0
LDL direct	ldl_direct	Alcohol drinker (Previous)	alcohol_status.1	0		Neutrophill percent	per_neutrophill	Alcohol intake (3-4/week)	alcohol_freq.2	0		Vitamin D	vitamin_d	Body fat percent	body_fat_percent	15.4459		Reticulocyte percent	per_reticulocyte	Alcohol intake (3-4/week)	alcohol_freq.2	0
Urea	urea	Alcohol drinker (Previous)	alcohol_status.1	0		Nucleated rbc percent	per_nucl_rbc	Alcohol intake (3-4/week)	alcohol_freq.2	0		Sex Hormone Binding Globulin	shbg	Wbc cnt	cnt_wbc	15.3917		Scatter reticulocyte percent	per_scatter_reticulo	Alcohol intake (3-4/week)	alcohol_freq.2	0
HbA1c	hba1c	Alcohol drinker (Previous)	alcohol_status.1	0		Reticulocyte cnt	cnt_reticulocyte	Alcohol intake (3-4/week)	alcohol_freq.2	0		Potassium in urine	urine_potassium	Pulse rate	pulse_rate	15.3025		Cystatin C	cystatin_c	Alcohol intake (3-4/week)	alcohol_freq.2	0
Total bilirubin	total_bilirubin	Alcohol drinker (Previous)	alcohol_status.1	0		Scatter reticulocyte cnt	cnt_scatter_reticulo	Alcohol intake (3-4/week)	alcohol_freq.2	0		Phosphate	phosphate	Lymphocyte cnt	cnt_lymphocyte	15.2925		Alanine aminotransferase	alk_aminotr	Alcohol intake (3-4/week)	alcohol_freq.2	0
Triglycerides	triglycerides	Alcohol drinker (Previous)	alcohol_status.1	0		Immature reticulocyte fraction	fr_immature_reticulo	Alcohol intake (3-4/week)	alcohol_freq.2	0		Sex Hormone Binding Globulin	shbg	Waist hip ratio	whr	15.2762		Alkaline phosphatase	alk_phosphatase	Alcohol intake (3-4/week)	alcohol_freq.2	0
IGF-1	igf_1	Alcohol drinker (Previous)	alcohol_status.1	0		Reticulocyte volume	mean_reticulocyte_vol	Alcohol intake (3-4/week)	alcohol_freq.2	0		IGF-1	igf_1	Urea	urea	15.2753		Cholesterol	cholesterol	Alcohol intake (3-4/week)	alcohol_freq.2	0
Apolipoprotein B	apolipoprotein_b	Alcohol drinker (Previous)	alcohol_status.1	0		Mean sphered cell volume	mean_sph_cell_vol	Alcohol intake (3-4/week)	alcohol_freq.2	0		Smoking (Previous)	smoking_status.1	Alcohol drinker (Current)	alcohol_status.2	15.2548		Gamma glutamyltransferase	gamma_glutamyltr	Alcohol intake (3-4/week)	alcohol_freq.2	0
Vitamin D	vitamin_d	Alcohol drinker (Previous)	alcohol_status.1	0		Reticulocyte percent	per_reticulocyte	Alcohol intake (3-4/week)	alcohol_freq.2	0		Red blood cell distribution width	rbc_dist_width	Potassium in urine	urine_potassium	15.2323		Urate	urate	Alcohol intake (3-4/week)	alcohol_freq.2	0
Testosterone	testosterone	Alcohol drinker (Previous)	alcohol_status.1	0		Scatter reticulocyte percent	per_scatter_reticulo	Alcohol intake (3-4/week)	alcohol_freq.2	0		Phosphate	phosphate	Body mass index	bmi	15.2194		Aspartate aminotransferase	aspartate_aminotr	Alcohol intake (3-4/week)	alcohol_freq.2	0
Albumin	albumin	Alcohol drinker (Previous)	alcohol_status.1	0		Cystatin C	cystatin_c	Alcohol intake (3-4/week)	alcohol_freq.2	0		Cystatin C	cystatin_c	Reticulocyte volume	mean_reticulocyte_vol	15.1887		C-reactive protein	c_reactive_protein	Alcohol intake (3-4/week)	alcohol_freq.2	0
Calcium	calcium	Alcohol drinker (Previous)	alcohol_status.1	0		Alanine aminotransferase	alk_aminotr	Alcohol intake (3-4/week)	alcohol_freq.2	0		Platelet cnt	cnt_platelet	Smoking (Previous)	smoking_status.1	15.0354		Creatinine	creatinine	Alcohol intake (3-4/week)	alcohol_freq.2	0
Total protein	total_protein	Alcohol drinker (Previous)	alcohol_status.1	0		Alkaline phosphatase	alk_phosphatase	Alcohol intake (3-4/week)	alcohol_freq.2	0		Mean sphered cell volume	mean_sph_cell_vol	Lymphocyte cnt	cnt_lymphocyte	14.9836		LDL direct	ldl_direct	Alcohol intake (3-4/week)	alcohol_freq.2	0
HDL cholesterol	hdl_cholesterol	Alcohol drinker (Previous)	alcohol_status.1	0		Cholesterol	cholesterol	Alcohol intake (3-4/week)	alcohol_freq.2	0		Haemoglobin	haemoglobin	Smoking (Previous)	smoking_status.1	14.962		Urea	urea	Alcohol intake (3-4/week)	alcohol_freq.2	0
Glucose	glucose	Alcohol drinker (Previous)	alcohol_status.1	0		Gamma glutamyltransferase	gamma_glutamyltr	Alcohol intake (3-4/week)	alcohol_freq.2	0		Vitamin D	vitamin_d	Type 2 diabetes mellitus	T2DM_ICD_Self.1	14.9618		HbA1c	hba1c	Alcohol intake (3-4/week)	alcohol_freq.2	0
Phosphate	phosphate	Alcohol drinker (Previous)	alcohol_status.1	0		Urate	urate	Alcohol intake (3-4/week)	alcohol_freq.2	0		Neuroticism Score	neuroticism_score	Cystatin C	cystatin_c	14.9214		Total bilirubin	total_bilirubin	Alcohol intake (3-4/week)	alcohol_freq.2	0
Apolipoprotein A	apolipoprotein_a	Alcohol drinker (Previous)	alcohol_status.1	0		Aspartate aminotransferase	aspartate_aminotr	Alcohol intake (3-4/week)	alcohol_freq.2	0		Triglycerides	triglycerides	Basophill percent	per_basophill	14.8555		Triglycerides	triglycerides	Alcohol intake (3-4/week)	alcohol_freq.2	0
Sex Hormone Binding Globulin	shbg	Alcohol drinker (Previous)	alcohol_status.1	0		C-reactive protein	c_reactive_protein	Alcohol intake (3-4/week)	alcohol_freq.2	0		Alkaline phosphatase	alk_phosphatase	Waist circumference	waist_circum	14.8517		IGF-1	igf_1	Alcohol intake (3-4/week)	alcohol_freq.2	0
Neuroticism Score	neuroticism_score	Alcohol drinker (Previous)	alcohol_status.1	0		Creatinine	creatinine	Alcohol intake (3-4/week)	alcohol_freq.2	0		Townsend deprivation index	townsend_idx	Stroke	Haemorr_stroke.1	14.8116		Apolipoprotein B	apolipoprotein_b	Alcohol intake (3-4/week)	alcohol_freq.2	0
Townsend deprivation index	townsend_idx	Alcohol drinker (Previous)	alcohol_status.1	0		LDL direct	ldl_direct	Alcohol intake (3-4/week)	alcohol_freq.2	0		Apolipoprotein A	apolipoprotein_a	Rbc cnt	cnt_rbc	14.7806		Vitamin D	vitamin_d	Alcohol intake (3-4/week)	alcohol_freq.2	0
Alcohol intake (3-4/week)	alcohol_freq.2	Alcohol drinker (Current)	alcohol_status.2	0		Urea	urea	Alcohol intake (3-4/week)	alcohol_freq.2	0		Urate	urate	Lymphocyte cnt	cnt_lymphocyte	14.7673		Testosterone	testosterone	Alcohol intake (3-4/week)	alcohol_freq.2	0
Alcohol intake (1-2/week)	alcohol_freq.3	Alcohol drinker (Current)	alcohol_status.2	0		HbA1c	hba1c	Alcohol intake (3-4/week)	alcohol_freq.2	0		Phosphate	phosphate	Atrial Fibrillation	AF.1	14.7483		Albumin	albumin	Alcohol intake (3-4/week)	alcohol_freq.2	0
Alcohol intake (1-3/mth)	alcohol_freq.4	Alcohol drinker (Current)	alcohol_status.2	0		Total bilirubin	total_bilirubin	Alcohol intake (3-4/week)	alcohol_freq.2	0		Triglycerides	triglycerides	Treatments taken count	cnt_treatment	14.7321		Calcium	calcium	Alcohol intake (3-4/week)	alcohol_freq.2	0
Alcohol intake (Occasions)	alcohol_freq.5	Alcohol drinker (Current)	alcohol_status.2	0		Triglycerides	triglycerides	Alcohol intake (3-4/week)	alcohol_freq.2	0		Apolipoprotein A	apolipoprotein_a	Monocyte cnt	cnt_monocyte	14.7082		Total protein	total_protein	Alcohol intake (3-4/week)	alcohol_freq.2	0
Alcohol intake (Never)	alcohol_freq.6	Alcohol drinker (Current)	alcohol_status.2	0		IGF-1	igf_1	Alcohol intake (3-4/week)	alcohol_freq.2	0		Testosterone	testosterone	Immature reticulocyte fraction	fr_immature_reticulo	14.7053		HDL cholesterol	hdl_cholesterol	Alcohol intake (3-4/week)	alcohol_freq.2	0
Cancer diagnosed by doctor	dx_cancer.1	Alcohol drinker (Current)	alcohol_status.2	0		Apolipoprotein B	apolipoprotein_b	Alcohol intake (3-4/week)	alcohol_freq.2	0		Red blood cell distribution width	rbc_dist_width	Body mass index	bmi	14.6809		Glucose	glucose	Alcohol intake (3-4/week)	alcohol_freq.2	0
Ethnic (Mixed)	ethnic.2	Alcohol drinker (Current)	alcohol_status.2	0		Vitamin D	vitamin_d	Alcohol intake (3-4/week)	alcohol_freq.2	0		Alanine aminotransferase	alk_aminotr	Current age	current_age	14.6771		Phosphate	phosphate	Alcohol intake (3-4/week)	alcohol_freq.2	0
Ethnic (Asian/Asian British)	ethnic.3	Alcohol drinker (Current)	alcohol_status.2	0		Testosterone	testosterone	Alcohol intake (3-4/week)	alcohol_freq.2	0		Aspartate aminotransferase	aspartate_aminotr	Smoking (Current)	smoking_status.2	14.6703		Apolipoprotein A	apolipoprotein_a	Alcohol intake (3-4/week)	alcohol_freq.2	0
Ethnic (Black/Black British)	ethnic.4	Alcohol drinker (Current)	alcohol_status.2	0		Albumin	albumin	Alcohol intake (3-4/week)	alcohol_freq.2	0		Waist circumference	waist_circum	Cognitive impairment	Cognitive_impairment.1	14.6048		Sex Hormone Binding Globulin	shbg	Alcohol intake (3-4/week)	alcohol_freq.2	0
Ethnic (Chinese)	ethnic.5	Alcohol drinker (Current)	alcohol_status.2	0		Calcium	calcium	Alcohol intake (3-4/week)	alcohol_freq.2	0		Lymphocyte percent	per_lymphocyte	Self-report non-cancer count	cnt_noncancer	14.5473		Neuroticism Score	neuroticism_score	Alcohol intake (3-4/week)	alcohol_freq.2	0
Ethnic (Others)	ethnic.6	Alcohol drinker (Current)	alcohol_status.2	0		Total protein	total_protein	Alcohol intake (3-4/week)	alcohol_freq.2	0		Creatinine	creatinine	Platelet cnt	cnt_platelet	14.4926		Townsend deprivation index	townsend_idx	Alcohol intake (3-4/week)	alcohol_freq.2	0
Smoking (Previous)	smoking_status.1	Alcohol drinker (Current)	alcohol_status.2	0		HDL cholesterol	hdl_cholesterol	Alcohol intake (3-4/week)	alcohol_freq.2	0		Hypertension	Hypertension.1	Smoking (Previous)	smoking_status.1	14.4737		Alcohol intake (1-3/mth)	alcohol_freq.4	Alcohol intake (1-2/week)	alcohol_freq.3	0
Smoking (Current)	smoking_status.2	Alcohol drinker (Current)	alcohol_status.2	0		Glucose	glucose	Alcohol intake (3-4/week)	alcohol_freq.2	0		IGF-1	igf_1	Waist circumference	waist_circum	14.4453		Alcohol intake (Occasions)	alcohol_freq.5	Alcohol intake (1-2/week)	alcohol_freq.3	0
Blood Group (AB)	blood_group.AB	Alcohol drinker (Current)	alcohol_status.2	0		Phosphate	phosphate	Alcohol intake (3-4/week)	alcohol_freq.2	0		Rbc cnt	cnt_rbc	Treatments taken count	cnt_treatment	14.4121		Alcohol intake (Never)	alcohol_freq.6	Alcohol intake (1-2/week)	alcohol_freq.3	0
Blood Group (AO)	blood_group.AO	Alcohol drinker (Current)	alcohol_status.2	0		Apolipoprotein A	apolipoprotein_a	Alcohol intake (3-4/week)	alcohol_freq.2	0		Mean sphered cell volume	mean_sph_cell_vol	Treatments taken count	cnt_treatment	14.3805		Cancer diagnosed by doctor	dx_cancer.1	Alcohol intake (1-2/week)	alcohol_freq.3	0
Blood Group (BB)	blood_group.BB	Alcohol drinker (Current)	alcohol_status.2	0		Sex Hormone Binding Globulin	shbg	Alcohol intake (3-4/week)	alcohol_freq.2	0		Immature reticulocyte fraction	fr_immature_reticulo	Type 2 diabetes mellitus	T2DM_ICD_Self.1	14.3747		Ethnic (Mixed)	ethnic.2	Alcohol intake (1-2/week)	alcohol_freq.3	0
Blood Group (BO)	blood_group.BO	Alcohol drinker (Current)	alcohol_status.2	0		Neuroticism Score	neuroticism_score	Alcohol intake (3-4/week)	alcohol_freq.2	0		Self-report non-cancer count	cnt_noncancer	Chronic obstructive pulmonary disease	COPD_Doc_Self.1	14.3622		Ethnic (Asian/Asian British)	ethnic.3	Alcohol intake (1-2/week)	alcohol_freq.3	0
Blood Group (OO)	blood_group.OO	Alcohol drinker (Current)	alcohol_status.2	0		Townsend deprivation index	townsend_idx	Alcohol intake (3-4/week)	alcohol_freq.2	0		Total protein	total_protein	Cystatin C	cystatin_c	14.36		Ethnic (Black/Black British)	ethnic.4	Alcohol intake (1-2/week)	alcohol_freq.3	0
Atrial Fibrillation	AF.1	Alcohol drinker (Current)	alcohol_status.2	0		Alcohol intake (1-3/mth)	alcohol_freq.4	Alcohol intake (1-2/week)	alcohol_freq.3	0		HbA1c	hba1c	Chronic obstructive pulmonary disease	COPD_Doc_Self.1	14.332		Ethnic (Chinese)	ethnic.5	Alcohol intake (1-2/week)	alcohol_freq.3	0
Coronary artery disease	CAD.1	Alcohol drinker (Current)	alcohol_status.2	0		Alcohol intake (Occasions)	alcohol_freq.5	Alcohol intake (1-2/week)	alcohol_freq.3	0		Potassium in urine	urine_potassium	Sodium in urine	urine_sodium	14.3271		Ethnic (Others)	ethnic.6	Alcohol intake (1-2/week)	alcohol_freq.3	0
Cognitive impairment	Cognitive_impairment.1	Alcohol drinker (Current)	alcohol_status.2	0		Alcohol intake (Never)	alcohol_freq.6	Alcohol intake (1-2/week)	alcohol_freq.3	0		Mean platelet volume	mean_platelet_vol	Creatinine in urine	urine_creat	14.3148		Smoking (Previous)	smoking_status.1	Alcohol intake (1-2/week)	alcohol_freq.3	0
Depression	Depression.1	Alcohol drinker (Current)	alcohol_status.2	0		Cancer diagnosed by doctor	dx_cancer.1	Alcohol intake (1-2/week)	alcohol_freq.3	0		Red blood cell distribution width	rbc_dist_width	Pulse rate	pulse_rate	14.2229		Smoking (Current)	smoking_status.2	Alcohol intake (1-2/week)	alcohol_freq.3	0
Stroke	Haemorr_stroke.1	Alcohol drinker (Current)	alcohol_status.2	0		Ethnic (Mixed)	ethnic.2	Alcohol intake (1-2/week)	alcohol_freq.3	0		Immature reticulocyte fraction	fr_immature_reticulo	Treatments taken count	cnt_treatment	14.2174		Blood Group (AB)	blood_group.AB	Alcohol intake (1-2/week)	alcohol_freq.3	0
Anxiety	Anxiety.1	Alcohol drinker (Current)	alcohol_status.2	0		Ethnic (Asian/Asian British)	ethnic.3	Alcohol intake (1-2/week)	alcohol_freq.3	0		Townsend deprivation index	townsend_idx	Neutrophill percent	per_neutrophill	14.178		Blood Group (AO)	blood_group.AO	Alcohol intake (1-2/week)	alcohol_freq.3	0
Psychosis	Psychosis.1	Alcohol drinker (Current)	alcohol_status.2	0		Ethnic (Black/Black British)	ethnic.4	Alcohol intake (1-2/week)	alcohol_freq.3	0		Waist circumference	waist_circum	Alcohol drinker (Previous)	alcohol_status.1	14.1511		Blood Group (BB)	blood_group.BB	Alcohol intake (1-2/week)	alcohol_freq.3	0
Bipolar	Bipolar.1	Alcohol drinker (Current)	alcohol_status.2	0		Ethnic (Chinese)	ethnic.5	Alcohol intake (1-2/week)	alcohol_freq.3	0		Mean corpuscular hgb conc	mean_cor_hae_con	Treatments taken count	cnt_treatment	14.1475		Blood Group (BO)	blood_group.BO	Alcohol intake (1-2/week)	alcohol_freq.3	0
Heart failure	Heart_failure.1	Alcohol drinker (Current)	alcohol_status.2	0		Ethnic (Others)	ethnic.6	Alcohol intake (1-2/week)	alcohol_freq.3	0		Creatinine	creatinine	Body fat percent	body_fat_percent	14.1415		Blood Group (OO)	blood_group.OO	Alcohol intake (1-2/week)	alcohol_freq.3	0
Asthma	Asthma_Doc_Self.1	Alcohol drinker (Current)	alcohol_status.2	0		Smoking (Previous)	smoking_status.1	Alcohol intake (1-2/week)	alcohol_freq.3	0		Calcium	calcium	Platelet crit	platelet_crit	14.1035		Atrial Fibrillation	AF.1	Alcohol intake (1-2/week)	alcohol_freq.3	0
Chronic obstructive pulmonary disease	COPD_Doc_Self.1	Alcohol drinker (Current)	alcohol_status.2	0		Smoking (Current)	smoking_status.2	Alcohol intake (1-2/week)	alcohol_freq.3	0		Gamma glutamyltransferase	gamma_glutamyltr	Blood Group (OO)	blood_group.OO	14.0906		Coronary artery disease	CAD.1	Alcohol intake (1-2/week)	alcohol_freq.3	0
Type 1 diabetes mellitus	T1DM_ICD_Self.1	Alcohol drinker (Current)	alcohol_status.2	0		Blood Group (AB)	blood_group.AB	Alcohol intake (1-2/week)	alcohol_freq.3	0		Testosterone	testosterone	Lymphocyte cnt	cnt_lymphocyte	14.0785		Cognitive impairment	Cognitive_impairment.1	Alcohol intake (1-2/week)	alcohol_freq.3	0
Type 2 diabetes mellitus	T2DM_ICD_Self.1	Alcohol drinker (Current)	alcohol_status.2	0		Blood Group (BB)	blood_group.BB	Alcohol intake (1-2/week)	alcohol_freq.3	0		Urate	urate	Type 2 diabetes mellitus	T2DM_ICD_Self.1	14.0429		Depression	Depression.1	Alcohol intake (1-2/week)	alcohol_freq.3	0
Hypertension	Hypertension.1	Alcohol drinker (Current)	alcohol_status.2	0		Blood Group (BO)	blood_group.BO	Alcohol intake (1-2/week)	alcohol_freq.3	0		Phosphate	phosphate	Basophill cnt	cnt_basophill	13.9269		Stroke	Haemorr_stroke.1	Alcohol intake (1-2/week)	alcohol_freq.3	0
Current age	current_age	Alcohol drinker (Current)	alcohol_status.2	0		Blood Group (OO)	blood_group.OO	Alcohol intake (1-2/week)	alcohol_freq.3	0		C-reactive protein	c_reactive_protein	Heart failure	Heart_failure.1	13.8887		Anxiety	Anxiety.1	Alcohol intake (1-2/week)	alcohol_freq.3	0
Sleep Duration	sleep_duration	Alcohol drinker (Current)	alcohol_status.2	0		Atrial Fibrillation	AF.1	Alcohol intake (1-2/week)	alcohol_freq.3	0		Gamma glutamyltransferase	gamma_glutamyltr	Platelet distribution width	platelet_dist_width	13.8629		Psychosis	Psychosis.1	Alcohol intake (1-2/week)	alcohol_freq.3	0
Self-report cancer count	cnt_cancers	Alcohol drinker (Current)	alcohol_status.2	0		Coronary artery disease	CAD.1	Alcohol intake (1-2/week)	alcohol_freq.3	0		Eosinophill cnt	cnt_eosinophill	Chronic obstructive pulmonary disease	COPD_Doc_Self.1	13.8084		Bipolar	Bipolar.1	Alcohol intake (1-2/week)	alcohol_freq.3	0
Self-report non-cancer count	cnt_noncancer	Alcohol drinker (Current)	alcohol_status.2	0		Cognitive impairment	Cognitive_impairment.1	Alcohol intake (1-2/week)	alcohol_freq.3	0		Cholesterol	cholesterol	Chronic obstructive pulmonary disease	COPD_Doc_Self.1	13.7337		Heart failure	Heart_failure.1	Alcohol intake (1-2/week)	alcohol_freq.3	0
Treatments taken count	cnt_treatment	Alcohol drinker (Current)	alcohol_status.2	0		Depression	Depression.1	Alcohol intake (1-2/week)	alcohol_freq.3	0		Lymphocyte percent	per_lymphocyte	Type 2 diabetes mellitus	T2DM_ICD_Self.1	13.7092		Asthma	Asthma_Doc_Self.1	Alcohol intake (1-2/week)	alcohol_freq.3	0
Hip circumference	hip_circum	Alcohol drinker (Current)	alcohol_status.2	0		Stroke	Haemorr_stroke.1	Alcohol intake (1-2/week)	alcohol_freq.3	0		Haematocrit percent	haematocrit_	Self-report non-cancer count	cnt_noncancer	13.6448		Chronic obstructive pulmonary disease	COPD_Doc_Self.1	Alcohol intake (1-2/week)	alcohol_freq.3	0
Waist circumference	waist_circum	Alcohol drinker (Current)	alcohol_status.2	0		Anxiety	Anxiety.1	Alcohol intake (1-2/week)	alcohol_freq.3	0		HbA1c	hba1c	Mean platelet volume	mean_platelet_vol	13.5101		Type 1 diabetes mellitus	T1DM_ICD_Self.1	Alcohol intake (1-2/week)	alcohol_freq.3	0
Waist hip ratio	whr	Alcohol drinker (Current)	alcohol_status.2	0		Psychosis	Psychosis.1	Alcohol intake (1-2/week)	alcohol_freq.3	0		Self-report non-cancer count	cnt_noncancer	Alcohol intake (Occasions)	alcohol_freq.5	13.4791		Type 2 diabetes mellitus	T2DM_ICD_Self.1	Alcohol intake (1-2/week)	alcohol_freq.3	0
Weight	weight	Alcohol drinker (Current)	alcohol_status.2	0		Bipolar	Bipolar.1	Alcohol intake (1-2/week)	alcohol_freq.3	0		Vitamin D	vitamin_d	HbA1c	hba1c	13.4336		Hypertension	Hypertension.1	Alcohol intake (1-2/week)	alcohol_freq.3	0
Body mass index	bmi	Alcohol drinker (Current)	alcohol_status.2	0		Heart failure	Heart_failure.1	Alcohol intake (1-2/week)	alcohol_freq.3	0		Mean corpuscular hgb	mean_cor_haemoglobin	Coronary artery disease	CAD.1	13.3552		Current age	current_age	Alcohol intake (1-2/week)	alcohol_freq.3	0
Body fat percent	body_fat_percent	Alcohol drinker (Current)	alcohol_status.2	0		Asthma	Asthma_Doc_Self.1	Alcohol intake (1-2/week)	alcohol_freq.3	0		Haemoglobin	haemoglobin	Type 2 diabetes mellitus	T2DM_ICD_Self.1	13.3315		Sleep Duration	sleep_duration	Alcohol intake (1-2/week)	alcohol_freq.3	0
Creatinine in urine	urine_creat	Alcohol drinker (Current)	alcohol_status.2	0		Chronic obstructive pulmonary disease	COPD_Doc_Self.1	Alcohol intake (1-2/week)	alcohol_freq.3	0		HDL cholesterol	hdl_cholesterol	Mean corpuscular hgb conc	mean_cor_hae_con	13.3234		Self-report cancer count	cnt_cancers	Alcohol intake (1-2/week)	alcohol_freq.3	0
Sodium in urine	urine_sodium	Alcohol drinker (Current)	alcohol_status.2	0		Type 1 diabetes mellitus	T1DM_ICD_Self.1	Alcohol intake (1-2/week)	alcohol_freq.3	0		Systolic Blood pressure	sys_blood_pressure	Type 2 diabetes mellitus	T2DM_ICD_Self.1	13.3037		Self-report non-cancer count	cnt_noncancer	Alcohol intake (1-2/week)	alcohol_freq.3	0
Diastolic Blood pressure	dia_blood_pressure	Alcohol drinker (Current)	alcohol_status.2	0		Type 2 diabetes mellitus	T2DM_ICD_Self.1	Alcohol intake (1-2/week)	alcohol_freq.3	0		Potassium in urine	urine_potassium	Smoking (Previous)	smoking_status.1	13.3023		Treatments taken count	cnt_treatment	Alcohol intake (1-2/week)	alcohol_freq.3	0
Pulse rate	pulse_rate	Alcohol drinker (Current)	alcohol_status.2	0		Hypertension	Hypertension.1	Alcohol intake (1-2/week)	alcohol_freq.3	0		Rbc cnt	cnt_rbc	Hypertension	Hypertension.1	13.2625		Hip circumference	hip_circum	Alcohol intake (1-2/week)	alcohol_freq.3	0
Systolic Blood pressure	sys_blood_pressure	Alcohol drinker (Current)	alcohol_status.2	0		Current age	current_age	Alcohol intake (1-2/week)	alcohol_freq.3	0		Monocyte percent	per_monocyte	Waist circumference	waist_circum	13.2498		Waist circumference	waist_circum	Alcohol intake (1-2/week)	alcohol_freq.3	0
Potassium in urine	urine_potassium	Alcohol drinker (Current)	alcohol_status.2	0		Sleep Duration	sleep_duration	Alcohol intake (1-2/week)	alcohol_freq.3	0		Mean sphered cell volume	mean_sph_cell_vol	Chronic obstructive pulmonary disease	COPD_Doc_Self.1	13.2492		Waist hip ratio	whr	Alcohol intake (1-2/week)	alcohol_freq.3	0
Platelet cnt	cnt_platelet	Alcohol drinker (Current)	alcohol_status.2	0		Self-report cancer count	cnt_cancers	Alcohol intake (1-2/week)	alcohol_freq.3	0		Body fat percent	body_fat_percent	Coronary artery disease	CAD.1	13.2449		Weight	weight	Alcohol intake (1-2/week)	alcohol_freq.3	0
Rbc cnt	cnt_rbc	Alcohol drinker (Current)	alcohol_status.2	0		Self-report non-cancer count	cnt_noncancer	Alcohol intake (1-2/week)	alcohol_freq.3	0		Immature reticulocyte fraction	fr_immature_reticulo	Waist hip ratio	whr	13.2342		Body mass index	bmi	Alcohol intake (1-2/week)	alcohol_freq.3	0
Wbc cnt	cnt_wbc	Alcohol drinker (Current)	alcohol_status.2	0		Hip circumference	hip_circum	Alcohol intake (1-2/week)	alcohol_freq.3	0		IGF-1	igf_1	Platelet cnt	cnt_platelet	13.2338		Body fat percent	body_fat_percent	Alcohol intake (1-2/week)	alcohol_freq.3	0
Haematocrit percent	haematocrit_	Alcohol drinker (Current)	alcohol_status.2	0		Waist circumference	waist_circum	Alcohol intake (1-2/week)	alcohol_freq.3	0		Creatinine	creatinine	Type 2 diabetes mellitus	T2DM_ICD_Self.1	13.211		Creatinine in urine	urine_creat	Alcohol intake (1-2/week)	alcohol_freq.3	0
Haemoglobin	haemoglobin	Alcohol drinker (Current)	alcohol_status.2	0		Waist hip ratio	whr	Alcohol intake (1-2/week)	alcohol_freq.3	0		Apolipoprotein A	apolipoprotein_a	Vitamin D	vitamin_d	13.1871		Sodium in urine	urine_sodium	Alcohol intake (1-2/week)	alcohol_freq.3	0
Mean corpuscular hgb conc	mean_cor_hae_con	Alcohol drinker (Current)	alcohol_status.2	0		Weight	weight	Alcohol intake (1-2/week)	alcohol_freq.3	0		Vitamin D	vitamin_d	Platelet crit	platelet_crit	13.1843		Diastolic Blood pressure	dia_blood_pressure	Alcohol intake (1-2/week)	alcohol_freq.3	0
Mean corpuscular hgb	mean_cor_haemoglobin	Alcohol drinker (Current)	alcohol_status.2	0		Body mass index	bmi	Alcohol intake (1-2/week)	alcohol_freq.3	0		Eosinophill percent	per_eosinophill	Waist circumference	waist_circum	13.1727		Pulse rate	pulse_rate	Alcohol intake (1-2/week)	alcohol_freq.3	0
Mean corpuscular volume	mean_corpuscular	Alcohol drinker (Current)	alcohol_status.2	0		Body fat percent	body_fat_percent	Alcohol intake (1-2/week)	alcohol_freq.3	0		Townsend deprivation index	townsend_idx	Neutrophill cnt	cnt_neutrophill	13.1417		Systolic Blood pressure	sys_blood_pressure	Alcohol intake (1-2/week)	alcohol_freq.3	0
Mean platelet volume	mean_platelet_vol	Alcohol drinker (Current)	alcohol_status.2	0		Creatinine in urine	urine_creat	Alcohol intake (1-2/week)	alcohol_freq.3	0		Apolipoprotein B	apolipoprotein_b	Treatments taken count	cnt_treatment	13.1328		Potassium in urine	urine_potassium	Alcohol intake (1-2/week)	alcohol_freq.3	0
Platelet crit	platelet_crit	Alcohol drinker (Current)	alcohol_status.2	0		Sodium in urine	urine_sodium	Alcohol intake (1-2/week)	alcohol_freq.3	0		Reticulocyte volume	mean_reticulocyte_vol	Self-report non-cancer count	cnt_noncancer	13.12		Platelet cnt	cnt_platelet	Alcohol intake (1-2/week)	alcohol_freq.3	0
Platelet distribution width	platelet_dist_width	Alcohol drinker (Current)	alcohol_status.2	0		Diastolic Blood pressure	dia_blood_pressure	Alcohol intake (1-2/week)	alcohol_freq.3	0		Apolipoprotein B	apolipoprotein_b	Platelet crit	platelet_crit	13.1128		Rbc cnt	cnt_rbc	Alcohol intake (1-2/week)	alcohol_freq.3	0
Red blood cell distribution width	rbc_dist_width	Alcohol drinker (Current)	alcohol_status.2	0		Pulse rate	pulse_rate	Alcohol intake (1-2/week)	alcohol_freq.3	0		Sodium in urine	urine_sodium	Cognitive impairment	Cognitive_impairment.1	13.0822		Wbc cnt	cnt_wbc	Alcohol intake (1-2/week)	alcohol_freq.3	0
Basophill cnt	cnt_basophill	Alcohol drinker (Current)	alcohol_status.2	0		Systolic Blood pressure	sys_blood_pressure	Alcohol intake (1-2/week)	alcohol_freq.3	0		Townsend deprivation index	townsend_idx	Pulse rate	pulse_rate	13.0472		Haematocrit percent	haematocrit_	Alcohol intake (1-2/week)	alcohol_freq.3	0
Eosinophill cnt	cnt_eosinophill	Alcohol drinker (Current)	alcohol_status.2	0		Potassium in urine	urine_potassium	Alcohol intake (1-2/week)	alcohol_freq.3	0		Sex Hormone Binding Globulin	shbg	Mean corpuscular volume	mean_corpuscular	13.0351		Haemoglobin	haemoglobin	Alcohol intake (1-2/week)	alcohol_freq.3	0
Lymphocyte cnt	cnt_lymphocyte	Alcohol drinker (Current)	alcohol_status.2	0		Platelet cnt	cnt_platelet	Alcohol intake (1-2/week)	alcohol_freq.3	0		C-reactive protein	c_reactive_protein	Diastolic Blood pressure	dia_blood_pressure	13.0239		Mean corpuscular hgb conc	mean_cor_hae_con	Alcohol intake (1-2/week)	alcohol_freq.3	0
Monocyte cnt	cnt_monocyte	Alcohol drinker (Current)	alcohol_status.2	0		Rbc cnt	cnt_rbc	Alcohol intake (1-2/week)	alcohol_freq.3	0		Sleep Duration	sleep_duration	Current age	current_age	12.9969		Mean corpuscular hgb	mean_cor_haemoglobin	Alcohol intake (1-2/week)	alcohol_freq.3	0
Neutrophill cnt	cnt_neutrophill	Alcohol drinker (Current)	alcohol_status.2	0		Wbc cnt	cnt_wbc	Alcohol intake (1-2/week)	alcohol_freq.3	0		Aspartate aminotransferase	aspartate_aminotr	Mean corpuscular hgb	mean_cor_haemoglobin	12.9426		Mean corpuscular volume	mean_corpuscular	Alcohol intake (1-2/week)	alcohol_freq.3	0
Nucleated rbc cnt	cnt_nucl_rbc	Alcohol drinker (Current)	alcohol_status.2	0		Haematocrit percent	haematocrit_	Alcohol intake (1-2/week)	alcohol_freq.3	0		Glucose	glucose	Cholesterol	cholesterol	12.9409		Mean platelet volume	mean_platelet_vol	Alcohol intake (1-2/week)	alcohol_freq.3	0
Basophill percent	per_basophill	Alcohol drinker (Current)	alcohol_status.2	0		Haemoglobin	haemoglobin	Alcohol intake (1-2/week)	alcohol_freq.3	0		Townsend deprivation index	townsend_idx	Hip circumference	hip_circum	12.9335		Platelet crit	platelet_crit	Alcohol intake (1-2/week)	alcohol_freq.3	0
Eosinophill percent	per_eosinophill	Alcohol drinker (Current)	alcohol_status.2	0		Mean corpuscular hgb conc	mean_cor_hae_con	Alcohol intake (1-2/week)	alcohol_freq.3	0		HDL cholesterol	hdl_cholesterol	Cholesterol	cholesterol	12.8964		Platelet distribution width	platelet_dist_width	Alcohol intake (1-2/week)	alcohol_freq.3	0
Lymphocyte percent	per_lymphocyte	Alcohol drinker (Current)	alcohol_status.2	0		Mean corpuscular hgb	mean_cor_haemoglobin	Alcohol intake (1-2/week)	alcohol_freq.3	0		Lymphocyte cnt	cnt_lymphocyte	Platelet distribution width	platelet_dist_width	12.8869		Red blood cell distribution width	rbc_dist_width	Alcohol intake (1-2/week)	alcohol_freq.3	0
Monocyte percent	per_monocyte	Alcohol drinker (Current)	alcohol_status.2	0		Mean corpuscular volume	mean_corpuscular	Alcohol intake (1-2/week)	alcohol_freq.3	0		Basophill percent	per_basophill	Hypertension	Hypertension.1	12.8683		Basophill cnt	cnt_basophill	Alcohol intake (1-2/week)	alcohol_freq.3	0
Neutrophill percent	per_neutrophill	Alcohol drinker (Current)	alcohol_status.2	0		Mean platelet volume	mean_platelet_vol	Alcohol intake (1-2/week)	alcohol_freq.3	0		Alkaline phosphatase	alk_phosphatase	Type 2 diabetes mellitus	T2DM_ICD_Self.1	12.8541		Eosinophill cnt	cnt_eosinophill	Alcohol intake (1-2/week)	alcohol_freq.3	0
Nucleated rbc percent	per_nucl_rbc	Alcohol drinker (Current)	alcohol_status.2	0		Platelet crit	platelet_crit	Alcohol intake (1-2/week)	alcohol_freq.3	0		Weight	weight	Depression	Depression.1	12.7876		Lymphocyte cnt	cnt_lymphocyte	Alcohol intake (1-2/week)	alcohol_freq.3	0
Reticulocyte cnt	cnt_reticulocyte	Alcohol drinker (Current)	alcohol_status.2	0		Platelet distribution width	platelet_dist_width	Alcohol intake (1-2/week)	alcohol_freq.3	0		LDL direct	ldl_direct	Body mass index	bmi	12.7365		Monocyte cnt	cnt_monocyte	Alcohol intake (1-2/week)	alcohol_freq.3	0
Scatter reticulocyte cnt	cnt_scatter_reticulo	Alcohol drinker (Current)	alcohol_status.2	0		Red blood cell distribution width	rbc_dist_width	Alcohol intake (1-2/week)	alcohol_freq.3	0		Vitamin D	vitamin_d	Mean corpuscular hgb conc	mean_cor_hae_con	12.7056		Neutrophill cnt	cnt_neutrophill	Alcohol intake (1-2/week)	alcohol_freq.3	0
Immature reticulocyte fraction	fr_immature_reticulo	Alcohol drinker (Current)	alcohol_status.2	0		Basophill cnt	cnt_basophill	Alcohol intake (1-2/week)	alcohol_freq.3	0		Glucose	glucose	Waist hip ratio	whr	12.7028		Nucleated rbc cnt	cnt_nucl_rbc	Alcohol intake (1-2/week)	alcohol_freq.3	0
Reticulocyte volume	mean_reticulocyte_vol	Alcohol drinker (Current)	alcohol_status.2	0		Eosinophill cnt	cnt_eosinophill	Alcohol intake (1-2/week)	alcohol_freq.3	0		Waist hip ratio	whr	Hip circumference	hip_circum	12.6876		Basophill percent	per_basophill	Alcohol intake (1-2/week)	alcohol_freq.3	0
Mean sphered cell volume	mean_sph_cell_vol	Alcohol drinker (Current)	alcohol_status.2	0		Lymphocyte cnt	cnt_lymphocyte	Alcohol intake (1-2/week)	alcohol_freq.3	0		Platelet distribution width	platelet_dist_width	Body mass index	bmi	12.6803		Eosinophill percent	per_eosinophill	Alcohol intake (1-2/week)	alcohol_freq.3	0
Reticulocyte percent	per_reticulocyte	Alcohol drinker (Current)	alcohol_status.2	0		Monocyte cnt	cnt_monocyte	Alcohol intake (1-2/week)	alcohol_freq.3	0		HbA1c	hba1c	Diastolic Blood pressure	dia_blood_pressure	12.6765		Lymphocyte percent	per_lymphocyte	Alcohol intake (1-2/week)	alcohol_freq.3	0
Scatter reticulocyte percent	per_scatter_reticulo	Alcohol drinker (Current)	alcohol_status.2	0		Neutrophill cnt	cnt_neutrophill	Alcohol intake (1-2/week)	alcohol_freq.3	0		Mean sphered cell volume	mean_sph_cell_vol	Ethnic (Asian/Asian British)	ethnic.3	12.6737		Monocyte percent	per_monocyte	Alcohol intake (1-2/week)	alcohol_freq.3	0
Cystatin C	cystatin_c	Alcohol drinker (Current)	alcohol_status.2	0		Nucleated rbc cnt	cnt_nucl_rbc	Alcohol intake (1-2/week)	alcohol_freq.3	0		LDL direct	ldl_direct	Cystatin C	cystatin_c	12.6439		Neutrophill percent	per_neutrophill	Alcohol intake (1-2/week)	alcohol_freq.3	0
Alanine aminotransferase	alk_aminotr	Alcohol drinker (Current)	alcohol_status.2	0		Basophill percent	per_basophill	Alcohol intake (1-2/week)	alcohol_freq.3	0		Testosterone	testosterone	Alkaline phosphatase	alk_phosphatase	12.595		Nucleated rbc percent	per_nucl_rbc	Alcohol intake (1-2/week)	alcohol_freq.3	0
Alkaline phosphatase	alk_phosphatase	Alcohol drinker (Current)	alcohol_status.2	0		Eosinophill percent	per_eosinophill	Alcohol intake (1-2/week)	alcohol_freq.3	0		Glucose	glucose	Hypertension	Hypertension.1	12.5942		Reticulocyte cnt	cnt_reticulocyte	Alcohol intake (1-2/week)	alcohol_freq.3	0
Cholesterol	cholesterol	Alcohol drinker (Current)	alcohol_status.2	0		Lymphocyte percent	per_lymphocyte	Alcohol intake (1-2/week)	alcohol_freq.3	0		Apolipoprotein A	apolipoprotein_a	Sleep Duration	sleep_duration	12.5324		Scatter reticulocyte cnt	cnt_scatter_reticulo	Alcohol intake (1-2/week)	alcohol_freq.3	0
Gamma glutamyltransferase	gamma_glutamyltr	Alcohol drinker (Current)	alcohol_status.2	0		Monocyte percent	per_monocyte	Alcohol intake (1-2/week)	alcohol_freq.3	0		Systolic Blood pressure	sys_blood_pressure	Cognitive impairment	Cognitive_impairment.1	12.5317		Immature reticulocyte fraction	fr_immature_reticulo	Alcohol intake (1-2/week)	alcohol_freq.3	0
Urate	urate	Alcohol drinker (Current)	alcohol_status.2	0		Neutrophill percent	per_neutrophill	Alcohol intake (1-2/week)	alcohol_freq.3	0		Reticulocyte volume	mean_reticulocyte_vol	Type 2 diabetes mellitus	T2DM_ICD_Self.1	12.5238		Reticulocyte volume	mean_reticulocyte_vol	Alcohol intake (1-2/week)	alcohol_freq.3	0
Aspartate aminotransferase	aspartate_aminotr	Alcohol drinker (Current)	alcohol_status.2	0		Nucleated rbc percent	per_nucl_rbc	Alcohol intake (1-2/week)	alcohol_freq.3	0		Wbc cnt	cnt_wbc	Systolic Blood pressure	sys_blood_pressure	12.5192		Mean sphered cell volume	mean_sph_cell_vol	Alcohol intake (1-2/week)	alcohol_freq.3	0
C-reactive protein	c_reactive_protein	Alcohol drinker (Current)	alcohol_status.2	0		Reticulocyte cnt	cnt_reticulocyte	Alcohol intake (1-2/week)	alcohol_freq.3	0		Mean platelet volume	mean_platelet_vol	Type 2 diabetes mellitus	T2DM_ICD_Self.1	12.5059		Reticulocyte percent	per_reticulocyte	Alcohol intake (1-2/week)	alcohol_freq.3	0
Creatinine	creatinine	Alcohol drinker (Current)	alcohol_status.2	0		Scatter reticulocyte cnt	cnt_scatter_reticulo	Alcohol intake (1-2/week)	alcohol_freq.3	0		HbA1c	hba1c	Urea	urea	12.4831		Scatter reticulocyte percent	per_scatter_reticulo	Alcohol intake (1-2/week)	alcohol_freq.3	0
LDL direct	ldl_direct	Alcohol drinker (Current)	alcohol_status.2	0		Immature reticulocyte fraction	fr_immature_reticulo	Alcohol intake (1-2/week)	alcohol_freq.3	0		Current age	current_age	Blood Group (OO)	blood_group.OO	12.4805		Cystatin C	cystatin_c	Alcohol intake (1-2/week)	alcohol_freq.3	0
Urea	urea	Alcohol drinker (Current)	alcohol_status.2	0		Reticulocyte volume	mean_reticulocyte_vol	Alcohol intake (1-2/week)	alcohol_freq.3	0		Urate	urate	Wbc cnt	cnt_wbc	12.4755		Alanine aminotransferase	alk_aminotr	Alcohol intake (1-2/week)	alcohol_freq.3	0
HbA1c	hba1c	Alcohol drinker (Current)	alcohol_status.2	0		Mean sphered cell volume	mean_sph_cell_vol	Alcohol intake (1-2/week)	alcohol_freq.3	0		Testosterone	testosterone	Waist hip ratio	whr	12.4315		Alkaline phosphatase	alk_phosphatase	Alcohol intake (1-2/week)	alcohol_freq.3	0
Total bilirubin	total_bilirubin	Alcohol drinker (Current)	alcohol_status.2	0		Reticulocyte percent	per_reticulocyte	Alcohol intake (1-2/week)	alcohol_freq.3	0		Vitamin D	vitamin_d	Smoking (Previous)	smoking_status.1	12.3988		Cholesterol	cholesterol	Alcohol intake (1-2/week)	alcohol_freq.3	0
Triglycerides	triglycerides	Alcohol drinker (Current)	alcohol_status.2	0		Scatter reticulocyte percent	per_scatter_reticulo	Alcohol intake (1-2/week)	alcohol_freq.3	0		Pulse rate	pulse_rate	Coronary artery disease	CAD.1	12.3907		Gamma glutamyltransferase	gamma_glutamyltr	Alcohol intake (1-2/week)	alcohol_freq.3	0
IGF-1	igf_1	Alcohol drinker (Current)	alcohol_status.2	0		Cystatin C	cystatin_c	Alcohol intake (1-2/week)	alcohol_freq.3	0		Cystatin C	cystatin_c	Neutrophill cnt	cnt_neutrophill	12.3667		Urate	urate	Alcohol intake (1-2/week)	alcohol_freq.3	0
Apolipoprotein B	apolipoprotein_b	Alcohol drinker (Current)	alcohol_status.2	0		Alanine aminotransferase	alk_aminotr	Alcohol intake (1-2/week)	alcohol_freq.3	0		Sex Hormone Binding Globulin	shbg	HbA1c	hba1c	12.3522		Aspartate aminotransferase	aspartate_aminotr	Alcohol intake (1-2/week)	alcohol_freq.3	0
Vitamin D	vitamin_d	Alcohol drinker (Current)	alcohol_status.2	0		Alkaline phosphatase	alk_phosphatase	Alcohol intake (1-2/week)	alcohol_freq.3	0		C-reactive protein	c_reactive_protein	Body mass index	bmi	12.3207		C-reactive protein	c_reactive_protein	Alcohol intake (1-2/week)	alcohol_freq.3	0
Testosterone	testosterone	Alcohol drinker (Current)	alcohol_status.2	0		Cholesterol	cholesterol	Alcohol intake (1-2/week)	alcohol_freq.3	0		Wbc cnt	cnt_wbc	Rbc cnt	cnt_rbc	12.3016		Creatinine	creatinine	Alcohol intake (1-2/week)	alcohol_freq.3	0
Albumin	albumin	Alcohol drinker (Current)	alcohol_status.2	0		Gamma glutamyltransferase	gamma_glutamyltr	Alcohol intake (1-2/week)	alcohol_freq.3	0		Neutrophill cnt	cnt_neutrophill	Treatments taken count	cnt_treatment	12.2895		LDL direct	ldl_direct	Alcohol intake (1-2/week)	alcohol_freq.3	0
Calcium	calcium	Alcohol drinker (Current)	alcohol_status.2	0		Urate	urate	Alcohol intake (1-2/week)	alcohol_freq.3	0		Waist hip ratio	whr	Ethnic (Black/Black British)	ethnic.4	12.2791		Urea	urea	Alcohol intake (1-2/week)	alcohol_freq.3	0
Total protein	total_protein	Alcohol drinker (Current)	alcohol_status.2	0		Aspartate aminotransferase	aspartate_aminotr	Alcohol intake (1-2/week)	alcohol_freq.3	0		Self-report non-cancer count	cnt_noncancer	Atrial Fibrillation	AF.1	12.2347		HbA1c	hba1c	Alcohol intake (1-2/week)	alcohol_freq.3	0
HDL cholesterol	hdl_cholesterol	Alcohol drinker (Current)	alcohol_status.2	0		C-reactive protein	c_reactive_protein	Alcohol intake (1-2/week)	alcohol_freq.3	0		Pulse rate	pulse_rate	Waist circumference	waist_circum	12.2045		Total bilirubin	total_bilirubin	Alcohol intake (1-2/week)	alcohol_freq.3	0
Glucose	glucose	Alcohol drinker (Current)	alcohol_status.2	0		Creatinine	creatinine	Alcohol intake (1-2/week)	alcohol_freq.3	0		Cystatin C	cystatin_c	Potassium in urine	urine_potassium	12.1845		Triglycerides	triglycerides	Alcohol intake (1-2/week)	alcohol_freq.3	0
Phosphate	phosphate	Alcohol drinker (Current)	alcohol_status.2	0		LDL direct	ldl_direct	Alcohol intake (1-2/week)	alcohol_freq.3	0		Calcium	calcium	Gamma glutamyltransferase	gamma_glutamyltr	12.161		IGF-1	igf_1	Alcohol intake (1-2/week)	alcohol_freq.3	0
Apolipoprotein A	apolipoprotein_a	Alcohol drinker (Current)	alcohol_status.2	0		Urea	urea	Alcohol intake (1-2/week)	alcohol_freq.3	0		Reticulocyte volume	mean_reticulocyte_vol	Sodium in urine	urine_sodium	12.081		Apolipoprotein B	apolipoprotein_b	Alcohol intake (1-2/week)	alcohol_freq.3	0
Sex Hormone Binding Globulin	shbg	Alcohol drinker (Current)	alcohol_status.2	0		HbA1c	hba1c	Alcohol intake (1-2/week)	alcohol_freq.3	0		Cystatin C	cystatin_c	Monocyte percent	per_monocyte	12.0768		Vitamin D	vitamin_d	Alcohol intake (1-2/week)	alcohol_freq.3	0
Neuroticism Score	neuroticism_score	Alcohol drinker (Current)	alcohol_status.2	0		Total bilirubin	total_bilirubin	Alcohol intake (1-2/week)	alcohol_freq.3	0		Neuroticism Score	neuroticism_score	Treatments taken count	cnt_treatment	12.0315		Testosterone	testosterone	Alcohol intake (1-2/week)	alcohol_freq.3	0
Townsend deprivation index	townsend_idx	Alcohol drinker (Current)	alcohol_status.2	0		Triglycerides	triglycerides	Alcohol intake (1-2/week)	alcohol_freq.3	0		Glucose	glucose	Reticulocyte percent	per_reticulocyte	12.0312		Albumin	albumin	Alcohol intake (1-2/week)	alcohol_freq.3	0
Alcohol intake (1-2/week)	alcohol_freq.3	Alcohol intake (3-4/week)	alcohol_freq.2	0		IGF-1	igf_1	Alcohol intake (1-2/week)	alcohol_freq.3	0		Urate	urate	Heart failure	Heart_failure.1	12.0159		Calcium	calcium	Alcohol intake (1-2/week)	alcohol_freq.3	0
Alcohol intake (1-3/mth)	alcohol_freq.4	Alcohol intake (3-4/week)	alcohol_freq.2	0		Apolipoprotein B	apolipoprotein_b	Alcohol intake (1-2/week)	alcohol_freq.3	0		Alanine aminotransferase	alk_aminotr	Self-report non-cancer count	cnt_noncancer	12.0081		Total protein	total_protein	Alcohol intake (1-2/week)	alcohol_freq.3	0
Alcohol intake (Occasions)	alcohol_freq.5	Alcohol intake (3-4/week)	alcohol_freq.2	0		Vitamin D	vitamin_d	Alcohol intake (1-2/week)	alcohol_freq.3	0		Aspartate aminotransferase	aspartate_aminotr	Waist circumference	waist_circum	11.9502		HDL cholesterol	hdl_cholesterol	Alcohol intake (1-2/week)	alcohol_freq.3	0
Alcohol intake (Never)	alcohol_freq.6	Alcohol intake (3-4/week)	alcohol_freq.2	0		Testosterone	testosterone	Alcohol intake (1-2/week)	alcohol_freq.3	0		Cystatin C	cystatin_c	Alcohol drinker (Current)	alcohol_status.2	11.9424		Glucose	glucose	Alcohol intake (1-2/week)	alcohol_freq.3	0
Cancer diagnosed by doctor	dx_cancer.1	Alcohol intake (3-4/week)	alcohol_freq.2	0		Albumin	albumin	Alcohol intake (1-2/week)	alcohol_freq.3	0		Basophill cnt	cnt_basophill	Current age	current_age	11.9181		Phosphate	phosphate	Alcohol intake (1-2/week)	alcohol_freq.3	0
Ethnic (Mixed)	ethnic.2	Alcohol intake (3-4/week)	alcohol_freq.2	0		Calcium	calcium	Alcohol intake (1-2/week)	alcohol_freq.3	0		Pulse rate	pulse_rate	Treatments taken count	cnt_treatment	11.8979		Apolipoprotein A	apolipoprotein_a	Alcohol intake (1-2/week)	alcohol_freq.3	0
Ethnic (Asian/Asian British)	ethnic.3	Alcohol intake (3-4/week)	alcohol_freq.2	0		Total protein	total_protein	Alcohol intake (1-2/week)	alcohol_freq.3	0		Lymphocyte percent	per_lymphocyte	Eosinophill percent	per_eosinophill	11.8831		Sex Hormone Binding Globulin	shbg	Alcohol intake (1-2/week)	alcohol_freq.3	0
Ethnic (Black/Black British)	ethnic.4	Alcohol intake (3-4/week)	alcohol_freq.2	0		HDL cholesterol	hdl_cholesterol	Alcohol intake (1-2/week)	alcohol_freq.3	0		Mean corpuscular volume	mean_corpuscular	Self-report non-cancer count	cnt_noncancer	11.8693		Neuroticism Score	neuroticism_score	Alcohol intake (1-2/week)	alcohol_freq.3	0
Ethnic (Chinese)	ethnic.5	Alcohol intake (3-4/week)	alcohol_freq.2	0		Glucose	glucose	Alcohol intake (1-2/week)	alcohol_freq.3	0		Apolipoprotein B	apolipoprotein_b	Cholesterol	cholesterol	11.8579		Townsend deprivation index	townsend_idx	Alcohol intake (1-2/week)	alcohol_freq.3	0
Ethnic (Others)	ethnic.6	Alcohol intake (3-4/week)	alcohol_freq.2	0		Phosphate	phosphate	Alcohol intake (1-2/week)	alcohol_freq.3	0		Systolic Blood pressure	sys_blood_pressure	Heart failure	Heart_failure.1	11.8444		Alcohol intake (Occasions)	alcohol_freq.5	Alcohol intake (1-3/mth)	alcohol_freq.4	0
Smoking (Previous)	smoking_status.1	Alcohol intake (3-4/week)	alcohol_freq.2	0		Apolipoprotein A	apolipoprotein_a	Alcohol intake (1-2/week)	alcohol_freq.3	0		Calcium	calcium	Lymphocyte percent	per_lymphocyte	11.8387		Alcohol intake (Never)	alcohol_freq.6	Alcohol intake (1-3/mth)	alcohol_freq.4	0
Smoking (Current)	smoking_status.2	Alcohol intake (3-4/week)	alcohol_freq.2	0		Sex Hormone Binding Globulin	shbg	Alcohol intake (1-2/week)	alcohol_freq.3	0		HDL cholesterol	hdl_cholesterol	Chronic obstructive pulmonary disease	COPD_Doc_Self.1	11.7739		Cancer diagnosed by doctor	dx_cancer.1	Alcohol intake (1-3/mth)	alcohol_freq.4	0
Blood Group (AB)	blood_group.AB	Alcohol intake (3-4/week)	alcohol_freq.2	0		Neuroticism Score	neuroticism_score	Alcohol intake (1-2/week)	alcohol_freq.3	0		Cholesterol	cholesterol	Platelet distribution width	platelet_dist_width	11.744		Ethnic (Mixed)	ethnic.2	Alcohol intake (1-3/mth)	alcohol_freq.4	0
Blood Group (AO)	blood_group.AO	Alcohol intake (3-4/week)	alcohol_freq.2	0		Alcohol intake (Occasions)	alcohol_freq.5	Alcohol intake (1-3/mth)	alcohol_freq.4	0		IGF-1	igf_1	Body mass index	bmi	11.7439		Ethnic (Asian/Asian British)	ethnic.3	Alcohol intake (1-3/mth)	alcohol_freq.4	0
Blood Group (BB)	blood_group.BB	Alcohol intake (3-4/week)	alcohol_freq.2	0		Alcohol intake (Never)	alcohol_freq.6	Alcohol intake (1-3/mth)	alcohol_freq.4	0		Type 2 diabetes mellitus	T2DM_ICD_Self.1	Atrial Fibrillation	AF.1	11.7259		Ethnic (Black/Black British)	ethnic.4	Alcohol intake (1-3/mth)	alcohol_freq.4	0
Blood Group (BO)	blood_group.BO	Alcohol intake (3-4/week)	alcohol_freq.2	0		Cancer diagnosed by doctor	dx_cancer.1	Alcohol intake (1-3/mth)	alcohol_freq.4	0		Reticulocyte percent	per_reticulocyte	Current age	current_age	11.6886		Ethnic (Chinese)	ethnic.5	Alcohol intake (1-3/mth)	alcohol_freq.4	0
Blood Group (OO)	blood_group.OO	Alcohol intake (3-4/week)	alcohol_freq.2	0		Ethnic (Mixed)	ethnic.2	Alcohol intake (1-3/mth)	alcohol_freq.4	0		Cholesterol	cholesterol	Diastolic Blood pressure	dia_blood_pressure	11.6628		Ethnic (Others)	ethnic.6	Alcohol intake (1-3/mth)	alcohol_freq.4	0
Atrial Fibrillation	AF.1	Alcohol intake (3-4/week)	alcohol_freq.2	0		Ethnic (Asian/Asian British)	ethnic.3	Alcohol intake (1-3/mth)	alcohol_freq.4	0		Phosphate	phosphate	Testosterone	testosterone	11.6427		Smoking (Previous)	smoking_status.1	Alcohol intake (1-3/mth)	alcohol_freq.4	0
Coronary artery disease	CAD.1	Alcohol intake (3-4/week)	alcohol_freq.2	0		Ethnic (Black/Black British)	ethnic.4	Alcohol intake (1-3/mth)	alcohol_freq.4	0		HbA1c	hba1c	Monocyte percent	per_monocyte	11.6374		Smoking (Current)	smoking_status.2	Alcohol intake (1-3/mth)	alcohol_freq.4	0
Cognitive impairment	Cognitive_impairment.1	Alcohol intake (3-4/week)	alcohol_freq.2	0		Ethnic (Chinese)	ethnic.5	Alcohol intake (1-3/mth)	alcohol_freq.4	0		Creatinine	creatinine	Potassium in urine	urine_potassium	11.5874		Blood Group (AB)	blood_group.AB	Alcohol intake (1-3/mth)	alcohol_freq.4	0
Depression	Depression.1	Alcohol intake (3-4/week)	alcohol_freq.2	0		Ethnic (Others)	ethnic.6	Alcohol intake (1-3/mth)	alcohol_freq.4	0		Body mass index	bmi	Ethnic (Asian/Asian British)	ethnic.3	11.5778		Blood Group (AO)	blood_group.AO	Alcohol intake (1-3/mth)	alcohol_freq.4	0
Stroke	Haemorr_stroke.1	Alcohol intake (3-4/week)	alcohol_freq.2	0		Smoking (Previous)	smoking_status.1	Alcohol intake (1-3/mth)	alcohol_freq.4	0		Self-report cancer count	cnt_cancers	Current age	current_age	11.5482		Blood Group (BB)	blood_group.BB	Alcohol intake (1-3/mth)	alcohol_freq.4	0
Anxiety	Anxiety.1	Alcohol intake (3-4/week)	alcohol_freq.2	0		Smoking (Current)	smoking_status.2	Alcohol intake (1-3/mth)	alcohol_freq.4	0		Creatinine	creatinine	Chronic obstructive pulmonary disease	COPD_Doc_Self.1	11.5038		Blood Group (BO)	blood_group.BO	Alcohol intake (1-3/mth)	alcohol_freq.4	0
Psychosis	Psychosis.1	Alcohol intake (3-4/week)	alcohol_freq.2	0		Blood Group (AB)	blood_group.AB	Alcohol intake (1-3/mth)	alcohol_freq.4	0		Calcium	calcium	Creatinine	creatinine	11.5012		Blood Group (OO)	blood_group.OO	Alcohol intake (1-3/mth)	alcohol_freq.4	0
Bipolar	Bipolar.1	Alcohol intake (3-4/week)	alcohol_freq.2	0		Blood Group (AO)	blood_group.AO	Alcohol intake (1-3/mth)	alcohol_freq.4	0		Urea	urea	Cystatin C	cystatin_c	11.4945		Atrial Fibrillation	AF.1	Alcohol intake (1-3/mth)	alcohol_freq.4	0
Heart failure	Heart_failure.1	Alcohol intake (3-4/week)	alcohol_freq.2	0		Blood Group (BB)	blood_group.BB	Alcohol intake (1-3/mth)	alcohol_freq.4	0		Gamma glutamyltransferase	gamma_glutamyltr	Chronic obstructive pulmonary disease	COPD_Doc_Self.1	11.4461		Coronary artery disease	CAD.1	Alcohol intake (1-3/mth)	alcohol_freq.4	0
Asthma	Asthma_Doc_Self.1	Alcohol intake (3-4/week)	alcohol_freq.2	0		Blood Group (BO)	blood_group.BO	Alcohol intake (1-3/mth)	alcohol_freq.4	0		Townsend deprivation index	townsend_idx	Basophill percent	per_basophill	11.4403		Cognitive impairment	Cognitive_impairment.1	Alcohol intake (1-3/mth)	alcohol_freq.4	0
Chronic obstructive pulmonary disease	COPD_Doc_Self.1	Alcohol intake (3-4/week)	alcohol_freq.2	0		Blood Group (OO)	blood_group.OO	Alcohol intake (1-3/mth)	alcohol_freq.4	0		Triglycerides	triglycerides	Creatinine in urine	urine_creat	11.4354		Depression	Depression.1	Alcohol intake (1-3/mth)	alcohol_freq.4	0
Type 1 diabetes mellitus	T1DM_ICD_Self.1	Alcohol intake (3-4/week)	alcohol_freq.2	0		Atrial Fibrillation	AF.1	Alcohol intake (1-3/mth)	alcohol_freq.4	0		Current age	current_age	Alcohol drinker (Previous)	alcohol_status.1	11.432		Stroke	Haemorr_stroke.1	Alcohol intake (1-3/mth)	alcohol_freq.4	0
Type 2 diabetes mellitus	T2DM_ICD_Self.1	Alcohol intake (3-4/week)	alcohol_freq.2	0		Coronary artery disease	CAD.1	Alcohol intake (1-3/mth)	alcohol_freq.4	0		Weight	weight	Smoking (Current)	smoking_status.2	11.4242		Anxiety	Anxiety.1	Alcohol intake (1-3/mth)	alcohol_freq.4	0
Hypertension	Hypertension.1	Alcohol intake (3-4/week)	alcohol_freq.2	0		Cognitive impairment	Cognitive_impairment.1	Alcohol intake (1-3/mth)	alcohol_freq.4	0		Monocyte cnt	cnt_monocyte	Type 2 diabetes mellitus	T2DM_ICD_Self.1	11.3914		Psychosis	Psychosis.1	Alcohol intake (1-3/mth)	alcohol_freq.4	0
Current age	current_age	Alcohol intake (3-4/week)	alcohol_freq.2	0		Depression	Depression.1	Alcohol intake (1-3/mth)	alcohol_freq.4	0		Heart failure	Heart_failure.1	Smoking (Previous)	smoking_status.1	11.3411		Bipolar	Bipolar.1	Alcohol intake (1-3/mth)	alcohol_freq.4	0
Sleep Duration	sleep_duration	Alcohol intake (3-4/week)	alcohol_freq.2	0		Stroke	Haemorr_stroke.1	Alcohol intake (1-3/mth)	alcohol_freq.4	0		Albumin	albumin	Coronary artery disease	CAD.1	11.3196		Heart failure	Heart_failure.1	Alcohol intake (1-3/mth)	alcohol_freq.4	0
Self-report cancer count	cnt_cancers	Alcohol intake (3-4/week)	alcohol_freq.2	0		Anxiety	Anxiety.1	Alcohol intake (1-3/mth)	alcohol_freq.4	0		Lymphocyte cnt	cnt_lymphocyte	Asthma	Asthma_Doc_Self.1	11.3007		Asthma	Asthma_Doc_Self.1	Alcohol intake (1-3/mth)	alcohol_freq.4	0
Self-report non-cancer count	cnt_noncancer	Alcohol intake (3-4/week)	alcohol_freq.2	0		Psychosis	Psychosis.1	Alcohol intake (1-3/mth)	alcohol_freq.4	0		Triglycerides	triglycerides	Gamma glutamyltransferase	gamma_glutamyltr	11.2941		Chronic obstructive pulmonary disease	COPD_Doc_Self.1	Alcohol intake (1-3/mth)	alcohol_freq.4	0
Hip circumference	hip_circum	Alcohol intake (3-4/week)	alcohol_freq.2	0		Bipolar	Bipolar.1	Alcohol intake (1-3/mth)	alcohol_freq.4	0		Self-report non-cancer count	cnt_noncancer	Alcohol intake (1-3/mth)	alcohol_freq.4	11.2908		Type 1 diabetes mellitus	T1DM_ICD_Self.1	Alcohol intake (1-3/mth)	alcohol_freq.4	0
Waist circumference	waist_circum	Alcohol intake (3-4/week)	alcohol_freq.2	0		Heart failure	Heart_failure.1	Alcohol intake (1-3/mth)	alcohol_freq.4	0		IGF-1	igf_1	Body fat percent	body_fat_percent	11.2558		Type 2 diabetes mellitus	T2DM_ICD_Self.1	Alcohol intake (1-3/mth)	alcohol_freq.4	0
Waist hip ratio	whr	Alcohol intake (3-4/week)	alcohol_freq.2	0		Asthma	Asthma_Doc_Self.1	Alcohol intake (1-3/mth)	alcohol_freq.4	0		Eosinophill percent	per_eosinophill	Creatinine in urine	urine_creat	11.2485		Hypertension	Hypertension.1	Alcohol intake (1-3/mth)	alcohol_freq.4	0
Weight	weight	Alcohol intake (3-4/week)	alcohol_freq.2	0		Chronic obstructive pulmonary disease	COPD_Doc_Self.1	Alcohol intake (1-3/mth)	alcohol_freq.4	0		Creatinine in urine	urine_creat	Smoking (Previous)	smoking_status.1	11.2371		Current age	current_age	Alcohol intake (1-3/mth)	alcohol_freq.4	0
Body mass index	bmi	Alcohol intake (3-4/week)	alcohol_freq.2	0		Type 1 diabetes mellitus	T1DM_ICD_Self.1	Alcohol intake (1-3/mth)	alcohol_freq.4	0		Townsend deprivation index	townsend_idx	Mean corpuscular volume	mean_corpuscular	11.2067		Sleep Duration	sleep_duration	Alcohol intake (1-3/mth)	alcohol_freq.4	0
Body fat percent	body_fat_percent	Alcohol intake (3-4/week)	alcohol_freq.2	0		Type 2 diabetes mellitus	T2DM_ICD_Self.1	Alcohol intake (1-3/mth)	alcohol_freq.4	0		Triglycerides	triglycerides	Depression	Depression.1	11.1999		Self-report cancer count	cnt_cancers	Alcohol intake (1-3/mth)	alcohol_freq.4	0
Creatinine in urine	urine_creat	Alcohol intake (3-4/week)	alcohol_freq.2	0		Hypertension	Hypertension.1	Alcohol intake (1-3/mth)	alcohol_freq.4	0		Cholesterol	cholesterol	Reticulocyte percent	per_reticulocyte	11.1989		Self-report non-cancer count	cnt_noncancer	Alcohol intake (1-3/mth)	alcohol_freq.4	0
Sodium in urine	urine_sodium	Alcohol intake (3-4/week)	alcohol_freq.2	0		Current age	current_age	Alcohol intake (1-3/mth)	alcohol_freq.4	0		Basophill percent	per_basophill	Self-report non-cancer count	cnt_noncancer	11.1777		Hip circumference	hip_circum	Alcohol intake (1-3/mth)	alcohol_freq.4	0
Diastolic Blood pressure	dia_blood_pressure	Alcohol intake (3-4/week)	alcohol_freq.2	0		Sleep Duration	sleep_duration	Alcohol intake (1-3/mth)	alcohol_freq.4	0		Apolipoprotein B	apolipoprotein_b	IGF-1	igf_1	11.1522		Waist circumference	waist_circum	Alcohol intake (1-3/mth)	alcohol_freq.4	0
Pulse rate	pulse_rate	Alcohol intake (3-4/week)	alcohol_freq.2	0		Self-report cancer count	cnt_cancers	Alcohol intake (1-3/mth)	alcohol_freq.4	0		C-reactive protein	c_reactive_protein	Pulse rate	pulse_rate	11.1426		Waist hip ratio	whr	Alcohol intake (1-3/mth)	alcohol_freq.4	0
Systolic Blood pressure	sys_blood_pressure	Alcohol intake (3-4/week)	alcohol_freq.2	0		Self-report non-cancer count	cnt_noncancer	Alcohol intake (1-3/mth)	alcohol_freq.4	0		Reticulocyte percent	per_reticulocyte	Pulse rate	pulse_rate	11.0916		Weight	weight	Alcohol intake (1-3/mth)	alcohol_freq.4	0
Potassium in urine	urine_potassium	Alcohol intake (3-4/week)	alcohol_freq.2	0		Treatments taken count	cnt_treatment	Alcohol intake (1-3/mth)	alcohol_freq.4	0		Eosinophill percent	per_eosinophill	Body fat percent	body_fat_percent	11.0466		Body mass index	bmi	Alcohol intake (1-3/mth)	alcohol_freq.4	0
Platelet cnt	cnt_platelet	Alcohol intake (3-4/week)	alcohol_freq.2	0		Hip circumference	hip_circum	Alcohol intake (1-3/mth)	alcohol_freq.4	0		Total protein	total_protein	Depression	Depression.1	11.0321		Body fat percent	body_fat_percent	Alcohol intake (1-3/mth)	alcohol_freq.4	0
Rbc cnt	cnt_rbc	Alcohol intake (3-4/week)	alcohol_freq.2	0		Waist circumference	waist_circum	Alcohol intake (1-3/mth)	alcohol_freq.4	0		Sodium in urine	urine_sodium	Ethnic (Asian/Asian British)	ethnic.3	10.941		Creatinine in urine	urine_creat	Alcohol intake (1-3/mth)	alcohol_freq.4	0
Wbc cnt	cnt_wbc	Alcohol intake (3-4/week)	alcohol_freq.2	0		Waist hip ratio	whr	Alcohol intake (1-3/mth)	alcohol_freq.4	0		Apolipoprotein B	apolipoprotein_b	Smoking (Previous)	smoking_status.1	10.9173		Sodium in urine	urine_sodium	Alcohol intake (1-3/mth)	alcohol_freq.4	0
Haematocrit percent	haematocrit_	Alcohol intake (3-4/week)	alcohol_freq.2	0		Weight	weight	Alcohol intake (1-3/mth)	alcohol_freq.4	0		Total protein	total_protein	Smoking (Previous)	smoking_status.1	10.8627		Diastolic Blood pressure	dia_blood_pressure	Alcohol intake (1-3/mth)	alcohol_freq.4	0
Haemoglobin	haemoglobin	Alcohol intake (3-4/week)	alcohol_freq.2	0		Body mass index	bmi	Alcohol intake (1-3/mth)	alcohol_freq.4	0		Scatter reticulocyte percent	per_scatter_reticulo	Sodium in urine	urine_sodium	10.8475		Pulse rate	pulse_rate	Alcohol intake (1-3/mth)	alcohol_freq.4	0
Mean corpuscular hgb conc	mean_cor_hae_con	Alcohol intake (3-4/week)	alcohol_freq.2	0		Body fat percent	body_fat_percent	Alcohol intake (1-3/mth)	alcohol_freq.4	0		Cystatin C	cystatin_c	Pulse rate	pulse_rate	10.8341		Systolic Blood pressure	sys_blood_pressure	Alcohol intake (1-3/mth)	alcohol_freq.4	0
Mean corpuscular hgb	mean_cor_haemoglobin	Alcohol intake (3-4/week)	alcohol_freq.2	0		Creatinine in urine	urine_creat	Alcohol intake (1-3/mth)	alcohol_freq.4	0		Lymphocyte cnt	cnt_lymphocyte	Potassium in urine	urine_potassium	10.8182		Potassium in urine	urine_potassium	Alcohol intake (1-3/mth)	alcohol_freq.4	0
Mean corpuscular volume	mean_corpuscular	Alcohol intake (3-4/week)	alcohol_freq.2	0		Sodium in urine	urine_sodium	Alcohol intake (1-3/mth)	alcohol_freq.4	0		Cystatin C	cystatin_c	Haematocrit percent	haematocrit_	10.8061		Platelet cnt	cnt_platelet	Alcohol intake (1-3/mth)	alcohol_freq.4	0
Mean platelet volume	mean_platelet_vol	Alcohol intake (3-4/week)	alcohol_freq.2	0		Diastolic Blood pressure	dia_blood_pressure	Alcohol intake (1-3/mth)	alcohol_freq.4	0		Weight	weight	Hypertension	Hypertension.1	10.8014		Rbc cnt	cnt_rbc	Alcohol intake (1-3/mth)	alcohol_freq.4	0
Platelet crit	platelet_crit	Alcohol intake (3-4/week)	alcohol_freq.2	0		Pulse rate	pulse_rate	Alcohol intake (1-3/mth)	alcohol_freq.4	0		Apolipoprotein B	apolipoprotein_b	Hypertension	Hypertension.1	10.7946		Wbc cnt	cnt_wbc	Alcohol intake (1-3/mth)	alcohol_freq.4	0
Platelet distribution width	platelet_dist_width	Alcohol intake (3-4/week)	alcohol_freq.2	0		Systolic Blood pressure	sys_blood_pressure	Alcohol intake (1-3/mth)	alcohol_freq.4	0		Platelet crit	platelet_crit	Coronary artery disease	CAD.1	10.7764		Haematocrit percent	haematocrit_	Alcohol intake (1-3/mth)	alcohol_freq.4	0
Red blood cell distribution width	rbc_dist_width	Alcohol intake (3-4/week)	alcohol_freq.2	0		Potassium in urine	urine_potassium	Alcohol intake (1-3/mth)	alcohol_freq.4	0		Cystatin C	cystatin_c	Platelet cnt	cnt_platelet	10.7404		Haemoglobin	haemoglobin	Alcohol intake (1-3/mth)	alcohol_freq.4	0
Basophill cnt	cnt_basophill	Alcohol intake (3-4/week)	alcohol_freq.2	0		Platelet cnt	cnt_platelet	Alcohol intake (1-3/mth)	alcohol_freq.4	0		HDL cholesterol	hdl_cholesterol	Urate	urate	10.7383		Mean corpuscular hgb conc	mean_cor_hae_con	Alcohol intake (1-3/mth)	alcohol_freq.4	0
Eosinophill cnt	cnt_eosinophill	Alcohol intake (3-4/week)	alcohol_freq.2	0		Rbc cnt	cnt_rbc	Alcohol intake (1-3/mth)	alcohol_freq.4	0		HbA1c	hba1c	C-reactive protein	c_reactive_protein	10.727		Mean corpuscular hgb	mean_cor_haemoglobin	Alcohol intake (1-3/mth)	alcohol_freq.4	0
Lymphocyte cnt	cnt_lymphocyte	Alcohol intake (3-4/week)	alcohol_freq.2	0		Wbc cnt	cnt_wbc	Alcohol intake (1-3/mth)	alcohol_freq.4	0		Urate	urate	Diastolic Blood pressure	dia_blood_pressure	10.726		Mean corpuscular volume	mean_corpuscular	Alcohol intake (1-3/mth)	alcohol_freq.4	0
Monocyte cnt	cnt_monocyte	Alcohol intake (3-4/week)	alcohol_freq.2	0		Haematocrit percent	haematocrit_	Alcohol intake (1-3/mth)	alcohol_freq.4	0		Waist circumference	waist_circum	Blood Group (OO)	blood_group.OO	10.7223		Mean platelet volume	mean_platelet_vol	Alcohol intake (1-3/mth)	alcohol_freq.4	0
Neutrophill cnt	cnt_neutrophill	Alcohol intake (3-4/week)	alcohol_freq.2	0		Haemoglobin	haemoglobin	Alcohol intake (1-3/mth)	alcohol_freq.4	0		Apolipoprotein B	apolipoprotein_b	Depression	Depression.1	10.7159		Platelet crit	platelet_crit	Alcohol intake (1-3/mth)	alcohol_freq.4	0
Nucleated rbc cnt	cnt_nucl_rbc	Alcohol intake (3-4/week)	alcohol_freq.2	0		Mean corpuscular hgb conc	mean_cor_hae_con	Alcohol intake (1-3/mth)	alcohol_freq.4	0		Waist hip ratio	whr	Stroke	Haemorr_stroke.1	10.7068		Platelet distribution width	platelet_dist_width	Alcohol intake (1-3/mth)	alcohol_freq.4	0
Basophill percent	per_basophill	Alcohol intake (3-4/week)	alcohol_freq.2	0		Mean corpuscular hgb	mean_cor_haemoglobin	Alcohol intake (1-3/mth)	alcohol_freq.4	0		Cystatin C	cystatin_c	Mean corpuscular hgb	mean_cor_haemoglobin	10.6909		Red blood cell distribution width	rbc_dist_width	Alcohol intake (1-3/mth)	alcohol_freq.4	0
Eosinophill percent	per_eosinophill	Alcohol intake (3-4/week)	alcohol_freq.2	0		Mean corpuscular volume	mean_corpuscular	Alcohol intake (1-3/mth)	alcohol_freq.4	0		LDL direct	ldl_direct	Creatinine	creatinine	10.6906		Basophill cnt	cnt_basophill	Alcohol intake (1-3/mth)	alcohol_freq.4	0
Lymphocyte percent	per_lymphocyte	Alcohol intake (3-4/week)	alcohol_freq.2	0		Mean platelet volume	mean_platelet_vol	Alcohol intake (1-3/mth)	alcohol_freq.4	0		Glucose	glucose	Lymphocyte percent	per_lymphocyte	10.6823		Eosinophill cnt	cnt_eosinophill	Alcohol intake (1-3/mth)	alcohol_freq.4	0
Monocyte percent	per_monocyte	Alcohol intake (3-4/week)	alcohol_freq.2	0		Platelet crit	platelet_crit	Alcohol intake (1-3/mth)	alcohol_freq.4	0		Mean sphered cell volume	mean_sph_cell_vol	Hypertension	Hypertension.1	10.6628		Lymphocyte cnt	cnt_lymphocyte	Alcohol intake (1-3/mth)	alcohol_freq.4	0
Nucleated rbc percent	per_nucl_rbc	Alcohol intake (3-4/week)	alcohol_freq.2	0		Platelet distribution width	platelet_dist_width	Alcohol intake (1-3/mth)	alcohol_freq.4	0		Albumin	albumin	Atrial Fibrillation	AF.1	10.6536		Monocyte cnt	cnt_monocyte	Alcohol intake (1-3/mth)	alcohol_freq.4	0
Reticulocyte cnt	cnt_reticulocyte	Alcohol intake (3-4/week)	alcohol_freq.2	0		Red blood cell distribution width	rbc_dist_width	Alcohol intake (1-3/mth)	alcohol_freq.4	0		Neuroticism Score	neuroticism_score	Self-report non-cancer count	cnt_noncancer	10.6467		Neutrophill cnt	cnt_neutrophill	Alcohol intake (1-3/mth)	alcohol_freq.4	0
Scatter reticulocyte cnt	cnt_scatter_reticulo	Alcohol intake (3-4/week)	alcohol_freq.2	0		Basophill cnt	cnt_basophill	Alcohol intake (1-3/mth)	alcohol_freq.4	0		LDL direct	ldl_direct	Hypertension	Hypertension.1	10.6104		Nucleated rbc cnt	cnt_nucl_rbc	Alcohol intake (1-3/mth)	alcohol_freq.4	0
Immature reticulocyte fraction	fr_immature_reticulo	Alcohol intake (3-4/week)	alcohol_freq.2	0		Eosinophill cnt	cnt_eosinophill	Alcohol intake (1-3/mth)	alcohol_freq.4	0		Haematocrit percent	haematocrit_	Waist hip ratio	whr	10.5556		Basophill percent	per_basophill	Alcohol intake (1-3/mth)	alcohol_freq.4	0
Reticulocyte volume	mean_reticulocyte_vol	Alcohol intake (3-4/week)	alcohol_freq.2	0		Lymphocyte cnt	cnt_lymphocyte	Alcohol intake (1-3/mth)	alcohol_freq.4	0		Calcium	calcium	Vitamin D	vitamin_d	10.5456		Eosinophill percent	per_eosinophill	Alcohol intake (1-3/mth)	alcohol_freq.4	0
Mean sphered cell volume	mean_sph_cell_vol	Alcohol intake (3-4/week)	alcohol_freq.2	0		Monocyte cnt	cnt_monocyte	Alcohol intake (1-3/mth)	alcohol_freq.4	0		Eosinophill cnt	cnt_eosinophill	Coronary artery disease	CAD.1	10.5207		Lymphocyte percent	per_lymphocyte	Alcohol intake (1-3/mth)	alcohol_freq.4	0
Reticulocyte percent	per_reticulocyte	Alcohol intake (3-4/week)	alcohol_freq.2	0		Neutrophill cnt	cnt_neutrophill	Alcohol intake (1-3/mth)	alcohol_freq.4	0		Waist circumference	waist_circum	Heart failure	Heart_failure.1	10.5121		Monocyte percent	per_monocyte	Alcohol intake (1-3/mth)	alcohol_freq.4	0
Scatter reticulocyte percent	per_scatter_reticulo	Alcohol intake (3-4/week)	alcohol_freq.2	0		Nucleated rbc cnt	cnt_nucl_rbc	Alcohol intake (1-3/mth)	alcohol_freq.4	0		Chronic obstructive pulmonary disease	COPD_Doc_Self.1	Depression	Depression.1	10.5093		Neutrophill percent	per_neutrophill	Alcohol intake (1-3/mth)	alcohol_freq.4	0
Cystatin C	cystatin_c	Alcohol intake (3-4/week)	alcohol_freq.2	0		Basophill percent	per_basophill	Alcohol intake (1-3/mth)	alcohol_freq.4	0		Red blood cell distribution width	rbc_dist_width	Coronary artery disease	CAD.1	10.497		Nucleated rbc percent	per_nucl_rbc	Alcohol intake (1-3/mth)	alcohol_freq.4	0
Alanine aminotransferase	alk_aminotr	Alcohol intake (3-4/week)	alcohol_freq.2	0		Eosinophill percent	per_eosinophill	Alcohol intake (1-3/mth)	alcohol_freq.4	0		Eosinophill percent	per_eosinophill	Smoking (Previous)	smoking_status.1	10.4561		Reticulocyte cnt	cnt_reticulocyte	Alcohol intake (1-3/mth)	alcohol_freq.4	0
Alkaline phosphatase	alk_phosphatase	Alcohol intake (3-4/week)	alcohol_freq.2	0		Lymphocyte percent	per_lymphocyte	Alcohol intake (1-3/mth)	alcohol_freq.4	0		Testosterone	testosterone	Gamma glutamyltransferase	gamma_glutamyltr	10.444		Scatter reticulocyte cnt	cnt_scatter_reticulo	Alcohol intake (1-3/mth)	alcohol_freq.4	0
Cholesterol	cholesterol	Alcohol intake (3-4/week)	alcohol_freq.2	0		Monocyte percent	per_monocyte	Alcohol intake (1-3/mth)	alcohol_freq.4	0		Urea	urea	Monocyte percent	per_monocyte	10.4316		Immature reticulocyte fraction	fr_immature_reticulo	Alcohol intake (1-3/mth)	alcohol_freq.4	0
Gamma glutamyltransferase	gamma_glutamyltr	Alcohol intake (3-4/week)	alcohol_freq.2	0		Neutrophill percent	per_neutrophill	Alcohol intake (1-3/mth)	alcohol_freq.4	0		Townsend deprivation index	townsend_idx	Immature reticulocyte fraction	fr_immature_reticulo	10.4146		Reticulocyte volume	mean_reticulocyte_vol	Alcohol intake (1-3/mth)	alcohol_freq.4	0
Urate	urate	Alcohol intake (3-4/week)	alcohol_freq.2	0		Nucleated rbc percent	per_nucl_rbc	Alcohol intake (1-3/mth)	alcohol_freq.4	0		Testosterone	testosterone	Smoking (Previous)	smoking_status.1	10.4074		Mean sphered cell volume	mean_sph_cell_vol	Alcohol intake (1-3/mth)	alcohol_freq.4	0
Aspartate aminotransferase	aspartate_aminotr	Alcohol intake (3-4/week)	alcohol_freq.2	0		Reticulocyte cnt	cnt_reticulocyte	Alcohol intake (1-3/mth)	alcohol_freq.4	0		Mean corpuscular hgb conc	mean_cor_hae_con	Rbc cnt	cnt_rbc	10.4058		Reticulocyte percent	per_reticulocyte	Alcohol intake (1-3/mth)	alcohol_freq.4	0
C-reactive protein	c_reactive_protein	Alcohol intake (3-4/week)	alcohol_freq.2	0		Scatter reticulocyte cnt	cnt_scatter_reticulo	Alcohol intake (1-3/mth)	alcohol_freq.4	0		Alanine aminotransferase	alk_aminotr	Ethnic (Black/Black British)	ethnic.4	10.3681		Scatter reticulocyte percent	per_scatter_reticulo	Alcohol intake (1-3/mth)	alcohol_freq.4	0
Creatinine	creatinine	Alcohol intake (3-4/week)	alcohol_freq.2	0		Immature reticulocyte fraction	fr_immature_reticulo	Alcohol intake (1-3/mth)	alcohol_freq.4	0		Urate	urate	Creatinine in urine	urine_creat	10.3658		Cystatin C	cystatin_c	Alcohol intake (1-3/mth)	alcohol_freq.4	0
LDL direct	ldl_direct	Alcohol intake (3-4/week)	alcohol_freq.2	0		Reticulocyte volume	mean_reticulocyte_vol	Alcohol intake (1-3/mth)	alcohol_freq.4	0		Rbc cnt	cnt_rbc	Self-report non-cancer count	cnt_noncancer	10.3607		Alanine aminotransferase	alk_aminotr	Alcohol intake (1-3/mth)	alcohol_freq.4	0
Urea	urea	Alcohol intake (3-4/week)	alcohol_freq.2	0		Mean sphered cell volume	mean_sph_cell_vol	Alcohol intake (1-3/mth)	alcohol_freq.4	0		Total bilirubin	total_bilirubin	HbA1c	hba1c	10.358		Alkaline phosphatase	alk_phosphatase	Alcohol intake (1-3/mth)	alcohol_freq.4	0
HbA1c	hba1c	Alcohol intake (3-4/week)	alcohol_freq.2	0		Reticulocyte percent	per_reticulocyte	Alcohol intake (1-3/mth)	alcohol_freq.4	0		Neutrophill percent	per_neutrophill	Creatinine in urine	urine_creat	10.3244		Cholesterol	cholesterol	Alcohol intake (1-3/mth)	alcohol_freq.4	0
Total bilirubin	total_bilirubin	Alcohol intake (3-4/week)	alcohol_freq.2	0		Scatter reticulocyte percent	per_scatter_reticulo	Alcohol intake (1-3/mth)	alcohol_freq.4	0		Albumin	albumin	Urate	urate	10.3183		Gamma glutamyltransferase	gamma_glutamyltr	Alcohol intake (1-3/mth)	alcohol_freq.4	0
Triglycerides	triglycerides	Alcohol intake (3-4/week)	alcohol_freq.2	0		Cystatin C	cystatin_c	Alcohol intake (1-3/mth)	alcohol_freq.4	0		Creatinine in urine	urine_creat	Weight	weight	10.2876		Urate	urate	Alcohol intake (1-3/mth)	alcohol_freq.4	0
IGF-1	igf_1	Alcohol intake (3-4/week)	alcohol_freq.2	0		Alanine aminotransferase	alk_aminotr	Alcohol intake (1-3/mth)	alcohol_freq.4	0		Platelet distribution width	platelet_dist_width	Hypertension	Hypertension.1	10.2714		Aspartate aminotransferase	aspartate_aminotr	Alcohol intake (1-3/mth)	alcohol_freq.4	0
Apolipoprotein B	apolipoprotein_b	Alcohol intake (3-4/week)	alcohol_freq.2	0		Alkaline phosphatase	alk_phosphatase	Alcohol intake (1-3/mth)	alcohol_freq.4	0		Systolic Blood pressure	sys_blood_pressure	Hypertension	Hypertension.1	10.2689		C-reactive protein	c_reactive_protein	Alcohol intake (1-3/mth)	alcohol_freq.4	0
Vitamin D	vitamin_d	Alcohol intake (3-4/week)	alcohol_freq.2	0		Cholesterol	cholesterol	Alcohol intake (1-3/mth)	alcohol_freq.4	0		Calcium	calcium	Depression	Depression.1	10.2684		Creatinine	creatinine	Alcohol intake (1-3/mth)	alcohol_freq.4	0
Testosterone	testosterone	Alcohol intake (3-4/week)	alcohol_freq.2	0		Gamma glutamyltransferase	gamma_glutamyltr	Alcohol intake (1-3/mth)	alcohol_freq.4	0		Testosterone	testosterone	Depression	Depression.1	10.2625		LDL direct	ldl_direct	Alcohol intake (1-3/mth)	alcohol_freq.4	0
Albumin	albumin	Alcohol intake (3-4/week)	alcohol_freq.2	0		Urate	urate	Alcohol intake (1-3/mth)	alcohol_freq.4	0		Cystatin C	cystatin_c	Atrial Fibrillation	AF.1	10.2513		Urea	urea	Alcohol intake (1-3/mth)	alcohol_freq.4	0
Calcium	calcium	Alcohol intake (3-4/week)	alcohol_freq.2	0		Aspartate aminotransferase	aspartate_aminotr	Alcohol intake (1-3/mth)	alcohol_freq.4	0		Platelet crit	platelet_crit	Waist hip ratio	whr	10.2483		HbA1c	hba1c	Alcohol intake (1-3/mth)	alcohol_freq.4	0
Total protein	total_protein	Alcohol intake (3-4/week)	alcohol_freq.2	0		C-reactive protein	c_reactive_protein	Alcohol intake (1-3/mth)	alcohol_freq.4	0		Testosterone	testosterone	Red blood cell distribution width	rbc_dist_width	10.2339		Total bilirubin	total_bilirubin	Alcohol intake (1-3/mth)	alcohol_freq.4	0
HDL cholesterol	hdl_cholesterol	Alcohol intake (3-4/week)	alcohol_freq.2	0		Creatinine	creatinine	Alcohol intake (1-3/mth)	alcohol_freq.4	0		Apolipoprotein B	apolipoprotein_b	Potassium in urine	urine_potassium	10.1976		Triglycerides	triglycerides	Alcohol intake (1-3/mth)	alcohol_freq.4	0
Glucose	glucose	Alcohol intake (3-4/week)	alcohol_freq.2	0		LDL direct	ldl_direct	Alcohol intake (1-3/mth)	alcohol_freq.4	0		Albumin	albumin	Alkaline phosphatase	alk_phosphatase	10.1585		IGF-1	igf_1	Alcohol intake (1-3/mth)	alcohol_freq.4	0
Phosphate	phosphate	Alcohol intake (3-4/week)	alcohol_freq.2	0		Urea	urea	Alcohol intake (1-3/mth)	alcohol_freq.4	0		Apolipoprotein A	apolipoprotein_a	Mean platelet volume	mean_platelet_vol	10.1437		Apolipoprotein B	apolipoprotein_b	Alcohol intake (1-3/mth)	alcohol_freq.4	0
Apolipoprotein A	apolipoprotein_a	Alcohol intake (3-4/week)	alcohol_freq.2	0		HbA1c	hba1c	Alcohol intake (1-3/mth)	alcohol_freq.4	0		Pulse rate	pulse_rate	Atrial Fibrillation	AF.1	10.1342		Vitamin D	vitamin_d	Alcohol intake (1-3/mth)	alcohol_freq.4	0
Sex Hormone Binding Globulin	shbg	Alcohol intake (3-4/week)	alcohol_freq.2	0		Total bilirubin	total_bilirubin	Alcohol intake (1-3/mth)	alcohol_freq.4	0		Platelet crit	platelet_crit	Body mass index	bmi	10.1197		Testosterone	testosterone	Alcohol intake (1-3/mth)	alcohol_freq.4	0
Neuroticism Score	neuroticism_score	Alcohol intake (3-4/week)	alcohol_freq.2	0		Triglycerides	triglycerides	Alcohol intake (1-3/mth)	alcohol_freq.4	0		Potassium in urine	urine_potassium	Heart failure	Heart_failure.1	10.0485		Albumin	albumin	Alcohol intake (1-3/mth)	alcohol_freq.4	0
Townsend deprivation index	townsend_idx	Alcohol intake (3-4/week)	alcohol_freq.2	0		IGF-1	igf_1	Alcohol intake (1-3/mth)	alcohol_freq.4	0		Aspartate aminotransferase	aspartate_aminotr	Coronary artery disease	CAD.1	10.0383		Calcium	calcium	Alcohol intake (1-3/mth)	alcohol_freq.4	0
Alcohol intake (1-3/mth)	alcohol_freq.4	Alcohol intake (1-2/week)	alcohol_freq.3	0		Apolipoprotein B	apolipoprotein_b	Alcohol intake (1-3/mth)	alcohol_freq.4	0		Apolipoprotein A	apolipoprotein_a	Alkaline phosphatase	alk_phosphatase	9.98103		Total protein	total_protein	Alcohol intake (1-3/mth)	alcohol_freq.4	0
Alcohol intake (Occasions)	alcohol_freq.5	Alcohol intake (1-2/week)	alcohol_freq.3	0		Vitamin D	vitamin_d	Alcohol intake (1-3/mth)	alcohol_freq.4	0		Mean corpuscular hgb conc	mean_cor_hae_con	Coronary artery disease	CAD.1	9.92411		HDL cholesterol	hdl_cholesterol	Alcohol intake (1-3/mth)	alcohol_freq.4	0
Alcohol intake (Never)	alcohol_freq.6	Alcohol intake (1-2/week)	alcohol_freq.3	0		Testosterone	testosterone	Alcohol intake (1-3/mth)	alcohol_freq.4	0		Lymphocyte percent	per_lymphocyte	Sleep Duration	sleep_duration	9.91552		Glucose	glucose	Alcohol intake (1-3/mth)	alcohol_freq.4	0
Cancer diagnosed by doctor	dx_cancer.1	Alcohol intake (1-2/week)	alcohol_freq.3	0		Albumin	albumin	Alcohol intake (1-3/mth)	alcohol_freq.4	0		Calcium	calcium	Systolic Blood pressure	sys_blood_pressure	9.88932		Phosphate	phosphate	Alcohol intake (1-3/mth)	alcohol_freq.4	0
Ethnic (Mixed)	ethnic.2	Alcohol intake (1-2/week)	alcohol_freq.3	0		Calcium	calcium	Alcohol intake (1-3/mth)	alcohol_freq.4	0		Lymphocyte cnt	cnt_lymphocyte	Rbc cnt	cnt_rbc	9.88845		Apolipoprotein A	apolipoprotein_a	Alcohol intake (1-3/mth)	alcohol_freq.4	0
Ethnic (Asian/Asian British)	ethnic.3	Alcohol intake (1-2/week)	alcohol_freq.3	0		Total protein	total_protein	Alcohol intake (1-3/mth)	alcohol_freq.4	0		Neutrophill percent	per_neutrophill	Depression	Depression.1	9.88434		Sex Hormone Binding Globulin	shbg	Alcohol intake (1-3/mth)	alcohol_freq.4	0
Ethnic (Black/Black British)	ethnic.4	Alcohol intake (1-2/week)	alcohol_freq.3	0		HDL cholesterol	hdl_cholesterol	Alcohol intake (1-3/mth)	alcohol_freq.4	0		Testosterone	testosterone	Mean platelet volume	mean_platelet_vol	9.88028		Neuroticism Score	neuroticism_score	Alcohol intake (1-3/mth)	alcohol_freq.4	0
Ethnic (Chinese)	ethnic.5	Alcohol intake (1-2/week)	alcohol_freq.3	0		Glucose	glucose	Alcohol intake (1-3/mth)	alcohol_freq.4	0		Waist circumference	waist_circum	Hip circumference	hip_circum	9.86812		Townsend deprivation index	townsend_idx	Alcohol intake (1-3/mth)	alcohol_freq.4	0
Ethnic (Others)	ethnic.6	Alcohol intake (1-2/week)	alcohol_freq.3	0		Phosphate	phosphate	Alcohol intake (1-3/mth)	alcohol_freq.4	0		Townsend deprivation index	townsend_idx	Cognitive impairment	Cognitive_impairment.1	9.85992		Alcohol intake (Never)	alcohol_freq.6	Alcohol intake (Occasions)	alcohol_freq.5	0
Smoking (Previous)	smoking_status.1	Alcohol intake (1-2/week)	alcohol_freq.3	0		Apolipoprotein A	apolipoprotein_a	Alcohol intake (1-3/mth)	alcohol_freq.4	0		Reticulocyte volume	mean_reticulocyte_vol	Reticulocyte cnt	cnt_reticulocyte	9.82081		Cancer diagnosed by doctor	dx_cancer.1	Alcohol intake (Occasions)	alcohol_freq.5	0
Smoking (Current)	smoking_status.2	Alcohol intake (1-2/week)	alcohol_freq.3	0		Sex Hormone Binding Globulin	shbg	Alcohol intake (1-3/mth)	alcohol_freq.4	0		Glucose	glucose	Total protein	total_protein	9.80801		Ethnic (Mixed)	ethnic.2	Alcohol intake (Occasions)	alcohol_freq.5	0
Blood Group (AB)	blood_group.AB	Alcohol intake (1-2/week)	alcohol_freq.3	0		Neuroticism Score	neuroticism_score	Alcohol intake (1-3/mth)	alcohol_freq.4	0		C-reactive protein	c_reactive_protein	Mean corpuscular hgb	mean_cor_haemoglobin	9.79343		Ethnic (Asian/Asian British)	ethnic.3	Alcohol intake (Occasions)	alcohol_freq.5	0
Blood Group (AO)	blood_group.AO	Alcohol intake (1-2/week)	alcohol_freq.3	0		Townsend deprivation index	townsend_idx	Alcohol intake (1-3/mth)	alcohol_freq.4	0		Reticulocyte volume	mean_reticulocyte_vol	Hypertension	Hypertension.1	9.76117		Ethnic (Black/Black British)	ethnic.4	Alcohol intake (Occasions)	alcohol_freq.5	0
Blood Group (BB)	blood_group.BB	Alcohol intake (1-2/week)	alcohol_freq.3	0		Alcohol intake (Never)	alcohol_freq.6	Alcohol intake (Occasions)	alcohol_freq.5	0		Urate	urate	Rbc cnt	cnt_rbc	9.73709		Ethnic (Chinese)	ethnic.5	Alcohol intake (Occasions)	alcohol_freq.5	0
Blood Group (BO)	blood_group.BO	Alcohol intake (1-2/week)	alcohol_freq.3	0		Cancer diagnosed by doctor	dx_cancer.1	Alcohol intake (Occasions)	alcohol_freq.5	0		Alanine aminotransferase	alk_aminotr	Cystatin C	cystatin_c	9.72992		Ethnic (Others)	ethnic.6	Alcohol intake (Occasions)	alcohol_freq.5	0
Blood Group (OO)	blood_group.OO	Alcohol intake (1-2/week)	alcohol_freq.3	0		Ethnic (Mixed)	ethnic.2	Alcohol intake (Occasions)	alcohol_freq.5	0		Total bilirubin	total_bilirubin	Hypertension	Hypertension.1	9.67879		Smoking (Previous)	smoking_status.1	Alcohol intake (Occasions)	alcohol_freq.5	0
Atrial Fibrillation	AF.1	Alcohol intake (1-2/week)	alcohol_freq.3	0		Ethnic (Asian/Asian British)	ethnic.3	Alcohol intake (Occasions)	alcohol_freq.5	0		Reticulocyte cnt	cnt_reticulocyte	Creatinine in urine	urine_creat	9.62434		Smoking (Current)	smoking_status.2	Alcohol intake (Occasions)	alcohol_freq.5	0
Coronary artery disease	CAD.1	Alcohol intake (1-2/week)	alcohol_freq.3	0		Ethnic (Black/Black British)	ethnic.4	Alcohol intake (Occasions)	alcohol_freq.5	0		Creatinine	creatinine	Body mass index	bmi	9.59821		Blood Group (AB)	blood_group.AB	Alcohol intake (Occasions)	alcohol_freq.5	0
Cognitive impairment	Cognitive_impairment.1	Alcohol intake (1-2/week)	alcohol_freq.3	0		Ethnic (Chinese)	ethnic.5	Alcohol intake (Occasions)	alcohol_freq.5	0		Aspartate aminotransferase	aspartate_aminotr	Self-report non-cancer count	cnt_noncancer	9.59362		Blood Group (AO)	blood_group.AO	Alcohol intake (Occasions)	alcohol_freq.5	0
Depression	Depression.1	Alcohol intake (1-2/week)	alcohol_freq.3	0		Ethnic (Others)	ethnic.6	Alcohol intake (Occasions)	alcohol_freq.5	0		C-reactive protein	c_reactive_protein	Depression	Depression.1	9.59188		Blood Group (BB)	blood_group.BB	Alcohol intake (Occasions)	alcohol_freq.5	0
Stroke	Haemorr_stroke.1	Alcohol intake (1-2/week)	alcohol_freq.3	0		Smoking (Previous)	smoking_status.1	Alcohol intake (Occasions)	alcohol_freq.5	0		Neutrophill cnt	cnt_neutrophill	Coronary artery disease	CAD.1	9.59029		Blood Group (BO)	blood_group.BO	Alcohol intake (Occasions)	alcohol_freq.5	0
Anxiety	Anxiety.1	Alcohol intake (1-2/week)	alcohol_freq.3	0		Smoking (Current)	smoking_status.2	Alcohol intake (Occasions)	alcohol_freq.5	0		Triglycerides	triglycerides	Coronary artery disease	CAD.1	9.58579		Blood Group (OO)	blood_group.OO	Alcohol intake (Occasions)	alcohol_freq.5	0
Psychosis	Psychosis.1	Alcohol intake (1-2/week)	alcohol_freq.3	0		Blood Group (AB)	blood_group.AB	Alcohol intake (Occasions)	alcohol_freq.5	0		Weight	weight	Type 2 diabetes mellitus	T2DM_ICD_Self.1	9.58485		Atrial Fibrillation	AF.1	Alcohol intake (Occasions)	alcohol_freq.5	0
Bipolar	Bipolar.1	Alcohol intake (1-2/week)	alcohol_freq.3	0		Blood Group (AO)	blood_group.AO	Alcohol intake (Occasions)	alcohol_freq.5	0		Apolipoprotein A	apolipoprotein_a	Red blood cell distribution width	rbc_dist_width	9.56895		Coronary artery disease	CAD.1	Alcohol intake (Occasions)	alcohol_freq.5	0
Heart failure	Heart_failure.1	Alcohol intake (1-2/week)	alcohol_freq.3	0		Blood Group (BB)	blood_group.BB	Alcohol intake (Occasions)	alcohol_freq.5	0		Gamma glutamyltransferase	gamma_glutamyltr	Creatinine in urine	urine_creat	9.56536		Cognitive impairment	Cognitive_impairment.1	Alcohol intake (Occasions)	alcohol_freq.5	0
Asthma	Asthma_Doc_Self.1	Alcohol intake (1-2/week)	alcohol_freq.3	0		Blood Group (BO)	blood_group.BO	Alcohol intake (Occasions)	alcohol_freq.5	0		Mean corpuscular hgb	mean_cor_haemoglobin	Sodium in urine	urine_sodium	9.55716		Depression	Depression.1	Alcohol intake (Occasions)	alcohol_freq.5	0
Chronic obstructive pulmonary disease	COPD_Doc_Self.1	Alcohol intake (1-2/week)	alcohol_freq.3	0		Blood Group (OO)	blood_group.OO	Alcohol intake (Occasions)	alcohol_freq.5	0		Lymphocyte cnt	cnt_lymphocyte	Haematocrit percent	haematocrit_	9.54439		Stroke	Haemorr_stroke.1	Alcohol intake (Occasions)	alcohol_freq.5	0
Type 1 diabetes mellitus	T1DM_ICD_Self.1	Alcohol intake (1-2/week)	alcohol_freq.3	0		Atrial Fibrillation	AF.1	Alcohol intake (Occasions)	alcohol_freq.5	0		Albumin	albumin	Monocyte percent	per_monocyte	9.54268		Anxiety	Anxiety.1	Alcohol intake (Occasions)	alcohol_freq.5	0
Type 2 diabetes mellitus	T2DM_ICD_Self.1	Alcohol intake (1-2/week)	alcohol_freq.3	0		Coronary artery disease	CAD.1	Alcohol intake (Occasions)	alcohol_freq.5	0		Red blood cell distribution width	rbc_dist_width	Diastolic Blood pressure	dia_blood_pressure	9.52402		Psychosis	Psychosis.1	Alcohol intake (Occasions)	alcohol_freq.5	0
Hypertension	Hypertension.1	Alcohol intake (1-2/week)	alcohol_freq.3	0		Cognitive impairment	Cognitive_impairment.1	Alcohol intake (Occasions)	alcohol_freq.5	0		Immature reticulocyte fraction	fr_immature_reticulo	Ethnic (Asian/Asian British)	ethnic.3	9.52296		Bipolar	Bipolar.1	Alcohol intake (Occasions)	alcohol_freq.5	0
Current age	current_age	Alcohol intake (1-2/week)	alcohol_freq.3	0		Depression	Depression.1	Alcohol intake (Occasions)	alcohol_freq.5	0		Gamma glutamyltransferase	gamma_glutamyltr	Haematocrit percent	haematocrit_	9.50419		Heart failure	Heart_failure.1	Alcohol intake (Occasions)	alcohol_freq.5	0
Sleep Duration	sleep_duration	Alcohol intake (1-2/week)	alcohol_freq.3	0		Stroke	Haemorr_stroke.1	Alcohol intake (Occasions)	alcohol_freq.5	0		IGF-1	igf_1	Cystatin C	cystatin_c	9.43912		Asthma	Asthma_Doc_Self.1	Alcohol intake (Occasions)	alcohol_freq.5	0
Self-report cancer count	cnt_cancers	Alcohol intake (1-2/week)	alcohol_freq.3	0		Anxiety	Anxiety.1	Alcohol intake (Occasions)	alcohol_freq.5	0		Mean platelet volume	mean_platelet_vol	Depression	Depression.1	9.41844		Chronic obstructive pulmonary disease	COPD_Doc_Self.1	Alcohol intake (Occasions)	alcohol_freq.5	0
Self-report non-cancer count	cnt_noncancer	Alcohol intake (1-2/week)	alcohol_freq.3	0		Psychosis	Psychosis.1	Alcohol intake (Occasions)	alcohol_freq.5	0		Testosterone	testosterone	Atrial Fibrillation	AF.1	9.41087		Type 1 diabetes mellitus	T1DM_ICD_Self.1	Alcohol intake (Occasions)	alcohol_freq.5	0
Treatments taken count	cnt_treatment	Alcohol intake (1-2/week)	alcohol_freq.3	0		Bipolar	Bipolar.1	Alcohol intake (Occasions)	alcohol_freq.5	0		Apolipoprotein A	apolipoprotein_a	Potassium in urine	urine_potassium	9.39251		Type 2 diabetes mellitus	T2DM_ICD_Self.1	Alcohol intake (Occasions)	alcohol_freq.5	0
Hip circumference	hip_circum	Alcohol intake (1-2/week)	alcohol_freq.3	0		Heart failure	Heart_failure.1	Alcohol intake (Occasions)	alcohol_freq.5	0		Total bilirubin	total_bilirubin	Self-report non-cancer count	cnt_noncancer	9.37275		Hypertension	Hypertension.1	Alcohol intake (Occasions)	alcohol_freq.5	0
Waist circumference	waist_circum	Alcohol intake (1-2/week)	alcohol_freq.3	0		Asthma	Asthma_Doc_Self.1	Alcohol intake (Occasions)	alcohol_freq.5	0		Phosphate	phosphate	IGF-1	igf_1	9.35629		Current age	current_age	Alcohol intake (Occasions)	alcohol_freq.5	0
Waist hip ratio	whr	Alcohol intake (1-2/week)	alcohol_freq.3	0		Chronic obstructive pulmonary disease	COPD_Doc_Self.1	Alcohol intake (Occasions)	alcohol_freq.5	0		Mean platelet volume	mean_platelet_vol	Ethnic (Asian/Asian British)	ethnic.3	9.35572		Sleep Duration	sleep_duration	Alcohol intake (Occasions)	alcohol_freq.5	0
Weight	weight	Alcohol intake (1-2/week)	alcohol_freq.3	0		Type 1 diabetes mellitus	T1DM_ICD_Self.1	Alcohol intake (Occasions)	alcohol_freq.5	0		Mean sphered cell volume	mean_sph_cell_vol	Waist circumference	waist_circum	9.33944		Self-report cancer count	cnt_cancers	Alcohol intake (Occasions)	alcohol_freq.5	0
Body mass index	bmi	Alcohol intake (1-2/week)	alcohol_freq.3	0		Type 2 diabetes mellitus	T2DM_ICD_Self.1	Alcohol intake (Occasions)	alcohol_freq.5	0		Haematocrit percent	haematocrit_	Chronic obstructive pulmonary disease	COPD_Doc_Self.1	9.32263		Self-report non-cancer count	cnt_noncancer	Alcohol intake (Occasions)	alcohol_freq.5	0
Body fat percent	body_fat_percent	Alcohol intake (1-2/week)	alcohol_freq.3	0		Hypertension	Hypertension.1	Alcohol intake (Occasions)	alcohol_freq.5	0		Urate	urate	Body fat percent	body_fat_percent	9.31598		Treatments taken count	cnt_treatment	Alcohol intake (Occasions)	alcohol_freq.5	0
Creatinine in urine	urine_creat	Alcohol intake (1-2/week)	alcohol_freq.3	0		Current age	current_age	Alcohol intake (Occasions)	alcohol_freq.5	0		Reticulocyte cnt	cnt_reticulocyte	Waist circumference	waist_circum	9.30775		Hip circumference	hip_circum	Alcohol intake (Occasions)	alcohol_freq.5	0
Sodium in urine	urine_sodium	Alcohol intake (1-2/week)	alcohol_freq.3	0		Sleep Duration	sleep_duration	Alcohol intake (Occasions)	alcohol_freq.5	0		Calcium	calcium	Eosinophill percent	per_eosinophill	9.29135		Waist circumference	waist_circum	Alcohol intake (Occasions)	alcohol_freq.5	0
Diastolic Blood pressure	dia_blood_pressure	Alcohol intake (1-2/week)	alcohol_freq.3	0		Self-report cancer count	cnt_cancers	Alcohol intake (Occasions)	alcohol_freq.5	0		Lymphocyte cnt	cnt_lymphocyte	Haemoglobin	haemoglobin	9.28134		Waist hip ratio	whr	Alcohol intake (Occasions)	alcohol_freq.5	0
Pulse rate	pulse_rate	Alcohol intake (1-2/week)	alcohol_freq.3	0		Self-report non-cancer count	cnt_noncancer	Alcohol intake (Occasions)	alcohol_freq.5	0		Vitamin D	vitamin_d	Urea	urea	9.27793		Weight	weight	Alcohol intake (Occasions)	alcohol_freq.5	0
Systolic Blood pressure	sys_blood_pressure	Alcohol intake (1-2/week)	alcohol_freq.3	0		Treatments taken count	cnt_treatment	Alcohol intake (Occasions)	alcohol_freq.5	0		Neuroticism Score	neuroticism_score	Apolipoprotein A	apolipoprotein_a	9.25639		Body mass index	bmi	Alcohol intake (Occasions)	alcohol_freq.5	0
Potassium in urine	urine_potassium	Alcohol intake (1-2/week)	alcohol_freq.3	0		Hip circumference	hip_circum	Alcohol intake (Occasions)	alcohol_freq.5	0		HDL cholesterol	hdl_cholesterol	Platelet crit	platelet_crit	9.25137		Body fat percent	body_fat_percent	Alcohol intake (Occasions)	alcohol_freq.5	0
Platelet cnt	cnt_platelet	Alcohol intake (1-2/week)	alcohol_freq.3	0		Waist circumference	waist_circum	Alcohol intake (Occasions)	alcohol_freq.5	0		Apolipoprotein A	apolipoprotein_a	Cancer diagnosed by doctor	dx_cancer.1	9.23114		Creatinine in urine	urine_creat	Alcohol intake (Occasions)	alcohol_freq.5	0
Rbc cnt	cnt_rbc	Alcohol intake (1-2/week)	alcohol_freq.3	0		Waist hip ratio	whr	Alcohol intake (Occasions)	alcohol_freq.5	0		Total protein	total_protein	Gamma glutamyltransferase	gamma_glutamyltr	9.22239		Sodium in urine	urine_sodium	Alcohol intake (Occasions)	alcohol_freq.5	0
Wbc cnt	cnt_wbc	Alcohol intake (1-2/week)	alcohol_freq.3	0		Weight	weight	Alcohol intake (Occasions)	alcohol_freq.5	0		Apolipoprotein B	apolipoprotein_b	Body mass index	bmi	9.20262		Diastolic Blood pressure	dia_blood_pressure	Alcohol intake (Occasions)	alcohol_freq.5	0
Haematocrit percent	haematocrit_	Alcohol intake (1-2/week)	alcohol_freq.3	0		Body mass index	bmi	Alcohol intake (Occasions)	alcohol_freq.5	0		Reticulocyte cnt	cnt_reticulocyte	Waist hip ratio	whr	9.18537		Pulse rate	pulse_rate	Alcohol intake (Occasions)	alcohol_freq.5	0
Haemoglobin	haemoglobin	Alcohol intake (1-2/week)	alcohol_freq.3	0		Body fat percent	body_fat_percent	Alcohol intake (Occasions)	alcohol_freq.5	0		Apolipoprotein A	apolipoprotein_a	Glucose	glucose	9.18427		Systolic Blood pressure	sys_blood_pressure	Alcohol intake (Occasions)	alcohol_freq.5	0
Mean corpuscular hgb conc	mean_cor_hae_con	Alcohol intake (1-2/week)	alcohol_freq.3	0		Creatinine in urine	urine_creat	Alcohol intake (Occasions)	alcohol_freq.5	0		Urate	urate	Platelet cnt	cnt_platelet	9.16509		Potassium in urine	urine_potassium	Alcohol intake (Occasions)	alcohol_freq.5	0
Mean corpuscular hgb	mean_cor_haemoglobin	Alcohol intake (1-2/week)	alcohol_freq.3	0		Sodium in urine	urine_sodium	Alcohol intake (Occasions)	alcohol_freq.5	0		Townsend deprivation index	townsend_idx	Eosinophill cnt	cnt_eosinophill	9.12568		Platelet cnt	cnt_platelet	Alcohol intake (Occasions)	alcohol_freq.5	0
Mean corpuscular volume	mean_corpuscular	Alcohol intake (1-2/week)	alcohol_freq.3	0		Diastolic Blood pressure	dia_blood_pressure	Alcohol intake (Occasions)	alcohol_freq.5	0		C-reactive protein	c_reactive_protein	Weight	weight	9.1027		Rbc cnt	cnt_rbc	Alcohol intake (Occasions)	alcohol_freq.5	0
Mean platelet volume	mean_platelet_vol	Alcohol intake (1-2/week)	alcohol_freq.3	0		Pulse rate	pulse_rate	Alcohol intake (Occasions)	alcohol_freq.5	0		Neuroticism Score	neuroticism_score	Coronary artery disease	CAD.1	9.09809		Wbc cnt	cnt_wbc	Alcohol intake (Occasions)	alcohol_freq.5	0
Platelet crit	platelet_crit	Alcohol intake (1-2/week)	alcohol_freq.3	0		Systolic Blood pressure	sys_blood_pressure	Alcohol intake (Occasions)	alcohol_freq.5	0		Scatter reticulocyte percent	per_scatter_reticulo	Systolic Blood pressure	sys_blood_pressure	9.09409		Haematocrit percent	haematocrit_	Alcohol intake (Occasions)	alcohol_freq.5	0
Platelet distribution width	platelet_dist_width	Alcohol intake (1-2/week)	alcohol_freq.3	0		Potassium in urine	urine_potassium	Alcohol intake (Occasions)	alcohol_freq.5	0		Triglycerides	triglycerides	Haematocrit percent	haematocrit_	9.08821		Haemoglobin	haemoglobin	Alcohol intake (Occasions)	alcohol_freq.5	0
Red blood cell distribution width	rbc_dist_width	Alcohol intake (1-2/week)	alcohol_freq.3	0		Platelet cnt	cnt_platelet	Alcohol intake (Occasions)	alcohol_freq.5	0		Creatinine in urine	urine_creat	Type 2 diabetes mellitus	T2DM_ICD_Self.1	9.07951		Mean corpuscular hgb conc	mean_cor_hae_con	Alcohol intake (Occasions)	alcohol_freq.5	0
Basophill cnt	cnt_basophill	Alcohol intake (1-2/week)	alcohol_freq.3	0		Rbc cnt	cnt_rbc	Alcohol intake (Occasions)	alcohol_freq.5	0		Type 2 diabetes mellitus	T2DM_ICD_Self.1	Coronary artery disease	CAD.1	9.0432		Mean corpuscular hgb	mean_cor_haemoglobin	Alcohol intake (Occasions)	alcohol_freq.5	0
Eosinophill cnt	cnt_eosinophill	Alcohol intake (1-2/week)	alcohol_freq.3	0		Wbc cnt	cnt_wbc	Alcohol intake (Occasions)	alcohol_freq.5	0		Testosterone	testosterone	IGF-1	igf_1	9.04296		Mean corpuscular volume	mean_corpuscular	Alcohol intake (Occasions)	alcohol_freq.5	0
Lymphocyte cnt	cnt_lymphocyte	Alcohol intake (1-2/week)	alcohol_freq.3	0		Haematocrit percent	haematocrit_	Alcohol intake (Occasions)	alcohol_freq.5	0		Gamma glutamyltransferase	gamma_glutamyltr	Mean platelet volume	mean_platelet_vol	9.01787		Mean platelet volume	mean_platelet_vol	Alcohol intake (Occasions)	alcohol_freq.5	0
Monocyte cnt	cnt_monocyte	Alcohol intake (1-2/week)	alcohol_freq.3	0		Haemoglobin	haemoglobin	Alcohol intake (Occasions)	alcohol_freq.5	0		Urea	urea	Body mass index	bmi	9.00365		Platelet crit	platelet_crit	Alcohol intake (Occasions)	alcohol_freq.5	0
Neutrophill cnt	cnt_neutrophill	Alcohol intake (1-2/week)	alcohol_freq.3	0		Mean corpuscular hgb conc	mean_cor_hae_con	Alcohol intake (Occasions)	alcohol_freq.5	0		Neutrophill cnt	cnt_neutrophill	Pulse rate	pulse_rate	8.99531		Platelet distribution width	platelet_dist_width	Alcohol intake (Occasions)	alcohol_freq.5	0
Nucleated rbc cnt	cnt_nucl_rbc	Alcohol intake (1-2/week)	alcohol_freq.3	0		Mean corpuscular hgb	mean_cor_haemoglobin	Alcohol intake (Occasions)	alcohol_freq.5	0		Haemoglobin	haemoglobin	Coronary artery disease	CAD.1	8.99482		Red blood cell distribution width	rbc_dist_width	Alcohol intake (Occasions)	alcohol_freq.5	0
Basophill percent	per_basophill	Alcohol intake (1-2/week)	alcohol_freq.3	0		Mean corpuscular volume	mean_corpuscular	Alcohol intake (Occasions)	alcohol_freq.5	0		IGF-1	igf_1	Alkaline phosphatase	alk_phosphatase	8.99463		Basophill cnt	cnt_basophill	Alcohol intake (Occasions)	alcohol_freq.5	0
Eosinophill percent	per_eosinophill	Alcohol intake (1-2/week)	alcohol_freq.3	0		Mean platelet volume	mean_platelet_vol	Alcohol intake (Occasions)	alcohol_freq.5	0		Alkaline phosphatase	alk_phosphatase	Platelet crit	platelet_crit	8.96656		Eosinophill cnt	cnt_eosinophill	Alcohol intake (Occasions)	alcohol_freq.5	0
Lymphocyte percent	per_lymphocyte	Alcohol intake (1-2/week)	alcohol_freq.3	0		Platelet crit	platelet_crit	Alcohol intake (Occasions)	alcohol_freq.5	0		Phosphate	phosphate	Type 2 diabetes mellitus	T2DM_ICD_Self.1	8.94745		Lymphocyte cnt	cnt_lymphocyte	Alcohol intake (Occasions)	alcohol_freq.5	0
Monocyte percent	per_monocyte	Alcohol intake (1-2/week)	alcohol_freq.3	0		Platelet distribution width	platelet_dist_width	Alcohol intake (Occasions)	alcohol_freq.5	0		Hypertension	Hypertension.1	Cognitive impairment	Cognitive_impairment.1	8.93435		Monocyte cnt	cnt_monocyte	Alcohol intake (Occasions)	alcohol_freq.5	0
Neutrophill percent	per_neutrophill	Alcohol intake (1-2/week)	alcohol_freq.3	0		Red blood cell distribution width	rbc_dist_width	Alcohol intake (Occasions)	alcohol_freq.5	0		Gamma glutamyltransferase	gamma_glutamyltr	Sleep Duration	sleep_duration	8.91088		Neutrophill cnt	cnt_neutrophill	Alcohol intake (Occasions)	alcohol_freq.5	0
Nucleated rbc percent	per_nucl_rbc	Alcohol intake (1-2/week)	alcohol_freq.3	0		Basophill cnt	cnt_basophill	Alcohol intake (Occasions)	alcohol_freq.5	0		Creatinine	creatinine	Systolic Blood pressure	sys_blood_pressure	8.893		Nucleated rbc cnt	cnt_nucl_rbc	Alcohol intake (Occasions)	alcohol_freq.5	0
Reticulocyte cnt	cnt_reticulocyte	Alcohol intake (1-2/week)	alcohol_freq.3	0		Eosinophill cnt	cnt_eosinophill	Alcohol intake (Occasions)	alcohol_freq.5	0		Immature reticulocyte fraction	fr_immature_reticulo	Creatinine in urine	urine_creat	8.87181		Basophill percent	per_basophill	Alcohol intake (Occasions)	alcohol_freq.5	0
Scatter reticulocyte cnt	cnt_scatter_reticulo	Alcohol intake (1-2/week)	alcohol_freq.3	0		Lymphocyte cnt	cnt_lymphocyte	Alcohol intake (Occasions)	alcohol_freq.5	0		Waist hip ratio	whr	Blood Group (OO)	blood_group.OO	8.87141		Eosinophill percent	per_eosinophill	Alcohol intake (Occasions)	alcohol_freq.5	0
Immature reticulocyte fraction	fr_immature_reticulo	Alcohol intake (1-2/week)	alcohol_freq.3	0		Monocyte cnt	cnt_monocyte	Alcohol intake (Occasions)	alcohol_freq.5	0		Eosinophill percent	per_eosinophill	Ethnic (Asian/Asian British)	ethnic.3	8.8694		Lymphocyte percent	per_lymphocyte	Alcohol intake (Occasions)	alcohol_freq.5	0
Reticulocyte volume	mean_reticulocyte_vol	Alcohol intake (1-2/week)	alcohol_freq.3	0		Neutrophill cnt	cnt_neutrophill	Alcohol intake (Occasions)	alcohol_freq.5	0		Self-report non-cancer count	cnt_noncancer	Alcohol drinker (Previous)	alcohol_status.1	8.86502		Monocyte percent	per_monocyte	Alcohol intake (Occasions)	alcohol_freq.5	0
Mean sphered cell volume	mean_sph_cell_vol	Alcohol intake (1-2/week)	alcohol_freq.3	0		Nucleated rbc cnt	cnt_nucl_rbc	Alcohol intake (Occasions)	alcohol_freq.5	0		Basophill cnt	cnt_basophill	Self-report non-cancer count	cnt_noncancer	8.83538		Neutrophill percent	per_neutrophill	Alcohol intake (Occasions)	alcohol_freq.5	0
Reticulocyte percent	per_reticulocyte	Alcohol intake (1-2/week)	alcohol_freq.3	0		Basophill percent	per_basophill	Alcohol intake (Occasions)	alcohol_freq.5	0		Weight	weight	Coronary artery disease	CAD.1	8.80692		Nucleated rbc percent	per_nucl_rbc	Alcohol intake (Occasions)	alcohol_freq.5	0
Scatter reticulocyte percent	per_scatter_reticulo	Alcohol intake (1-2/week)	alcohol_freq.3	0		Eosinophill percent	per_eosinophill	Alcohol intake (Occasions)	alcohol_freq.5	0		Calcium	calcium	Testosterone	testosterone	8.76666		Reticulocyte cnt	cnt_reticulocyte	Alcohol intake (Occasions)	alcohol_freq.5	0
Cystatin C	cystatin_c	Alcohol intake (1-2/week)	alcohol_freq.3	0		Lymphocyte percent	per_lymphocyte	Alcohol intake (Occasions)	alcohol_freq.5	0		C-reactive protein	c_reactive_protein	Smoking (Previous)	smoking_status.1	8.69236		Scatter reticulocyte cnt	cnt_scatter_reticulo	Alcohol intake (Occasions)	alcohol_freq.5	0
Alanine aminotransferase	alk_aminotr	Alcohol intake (1-2/week)	alcohol_freq.3	0		Monocyte percent	per_monocyte	Alcohol intake (Occasions)	alcohol_freq.5	0		C-reactive protein	c_reactive_protein	Hypertension	Hypertension.1	8.67417		Immature reticulocyte fraction	fr_immature_reticulo	Alcohol intake (Occasions)	alcohol_freq.5	0
Alkaline phosphatase	alk_phosphatase	Alcohol intake (1-2/week)	alcohol_freq.3	0		Neutrophill percent	per_neutrophill	Alcohol intake (Occasions)	alcohol_freq.5	0		Urate	urate	Smoking (Previous)	smoking_status.1	8.6731		Reticulocyte volume	mean_reticulocyte_vol	Alcohol intake (Occasions)	alcohol_freq.5	0
Cholesterol	cholesterol	Alcohol intake (1-2/week)	alcohol_freq.3	0		Nucleated rbc percent	per_nucl_rbc	Alcohol intake (Occasions)	alcohol_freq.5	0		Cystatin C	cystatin_c	Red blood cell distribution width	rbc_dist_width	8.66491		Mean sphered cell volume	mean_sph_cell_vol	Alcohol intake (Occasions)	alcohol_freq.5	0
Gamma glutamyltransferase	gamma_glutamyltr	Alcohol intake (1-2/week)	alcohol_freq.3	0		Reticulocyte cnt	cnt_reticulocyte	Alcohol intake (Occasions)	alcohol_freq.5	0		Cholesterol	cholesterol	Atrial Fibrillation	AF.1	8.66125		Reticulocyte percent	per_reticulocyte	Alcohol intake (Occasions)	alcohol_freq.5	0
Urate	urate	Alcohol intake (1-2/week)	alcohol_freq.3	0		Scatter reticulocyte cnt	cnt_scatter_reticulo	Alcohol intake (Occasions)	alcohol_freq.5	0		Waist hip ratio	whr	Sleep Duration	sleep_duration	8.65025		Scatter reticulocyte percent	per_scatter_reticulo	Alcohol intake (Occasions)	alcohol_freq.5	0
Aspartate aminotransferase	aspartate_aminotr	Alcohol intake (1-2/week)	alcohol_freq.3	0		Immature reticulocyte fraction	fr_immature_reticulo	Alcohol intake (Occasions)	alcohol_freq.5	0		Gamma glutamyltransferase	gamma_glutamyltr	Pulse rate	pulse_rate	8.57887		Cystatin C	cystatin_c	Alcohol intake (Occasions)	alcohol_freq.5	0
C-reactive protein	c_reactive_protein	Alcohol intake (1-2/week)	alcohol_freq.3	0		Reticulocyte volume	mean_reticulocyte_vol	Alcohol intake (Occasions)	alcohol_freq.5	0		Reticulocyte volume	mean_reticulocyte_vol	Depression	Depression.1	8.57172		Alanine aminotransferase	alk_aminotr	Alcohol intake (Occasions)	alcohol_freq.5	0
Creatinine	creatinine	Alcohol intake (1-2/week)	alcohol_freq.3	0		Mean sphered cell volume	mean_sph_cell_vol	Alcohol intake (Occasions)	alcohol_freq.5	0		Vitamin D	vitamin_d	Monocyte cnt	cnt_monocyte	8.54719		Alkaline phosphatase	alk_phosphatase	Alcohol intake (Occasions)	alcohol_freq.5	0
LDL direct	ldl_direct	Alcohol intake (1-2/week)	alcohol_freq.3	0		Reticulocyte percent	per_reticulocyte	Alcohol intake (Occasions)	alcohol_freq.5	0		Calcium	calcium	Creatinine in urine	urine_creat	8.5366		Cholesterol	cholesterol	Alcohol intake (Occasions)	alcohol_freq.5	0
Urea	urea	Alcohol intake (1-2/week)	alcohol_freq.3	0		Scatter reticulocyte percent	per_scatter_reticulo	Alcohol intake (Occasions)	alcohol_freq.5	0		Albumin	albumin	Depression	Depression.1	8.51994		Gamma glutamyltransferase	gamma_glutamyltr	Alcohol intake (Occasions)	alcohol_freq.5	0
HbA1c	hba1c	Alcohol intake (1-2/week)	alcohol_freq.3	0		Cystatin C	cystatin_c	Alcohol intake (Occasions)	alcohol_freq.5	0		Waist circumference	waist_circum	Ethnic (Black/Black British)	ethnic.4	8.50198		Urate	urate	Alcohol intake (Occasions)	alcohol_freq.5	0
Total bilirubin	total_bilirubin	Alcohol intake (1-2/week)	alcohol_freq.3	0		Alanine aminotransferase	alk_aminotr	Alcohol intake (Occasions)	alcohol_freq.5	0		Cholesterol	cholesterol	Depression	Depression.1	8.49568		Aspartate aminotransferase	aspartate_aminotr	Alcohol intake (Occasions)	alcohol_freq.5	0
Triglycerides	triglycerides	Alcohol intake (1-2/week)	alcohol_freq.3	0		Alkaline phosphatase	alk_phosphatase	Alcohol intake (Occasions)	alcohol_freq.5	0		Rbc cnt	cnt_rbc	Waist circumference	waist_circum	8.40852		C-reactive protein	c_reactive_protein	Alcohol intake (Occasions)	alcohol_freq.5	0
IGF-1	igf_1	Alcohol intake (1-2/week)	alcohol_freq.3	0		Cholesterol	cholesterol	Alcohol intake (Occasions)	alcohol_freq.5	0		Platelet cnt	cnt_platelet	Treatments taken count	cnt_treatment	8.39977		Creatinine	creatinine	Alcohol intake (Occasions)	alcohol_freq.5	0
Apolipoprotein B	apolipoprotein_b	Alcohol intake (1-2/week)	alcohol_freq.3	0		Gamma glutamyltransferase	gamma_glutamyltr	Alcohol intake (Occasions)	alcohol_freq.5	0		Neuroticism Score	neuroticism_score	Alcohol intake (1-3/mth)	alcohol_freq.4	8.39969		LDL direct	ldl_direct	Alcohol intake (Occasions)	alcohol_freq.5	0
Vitamin D	vitamin_d	Alcohol intake (1-2/week)	alcohol_freq.3	0		Urate	urate	Alcohol intake (Occasions)	alcohol_freq.5	0		Current age	current_age	Ethnic (Black/Black British)	ethnic.4	8.38433		Urea	urea	Alcohol intake (Occasions)	alcohol_freq.5	0
Testosterone	testosterone	Alcohol intake (1-2/week)	alcohol_freq.3	0		Aspartate aminotransferase	aspartate_aminotr	Alcohol intake (Occasions)	alcohol_freq.5	0		Townsend deprivation index	townsend_idx	Alcohol drinker (Current)	alcohol_status.2	8.37856		HbA1c	hba1c	Alcohol intake (Occasions)	alcohol_freq.5	0
Albumin	albumin	Alcohol intake (1-2/week)	alcohol_freq.3	0		C-reactive protein	c_reactive_protein	Alcohol intake (Occasions)	alcohol_freq.5	0		Sex Hormone Binding Globulin	shbg	Neutrophill cnt	cnt_neutrophill	8.37265		Total bilirubin	total_bilirubin	Alcohol intake (Occasions)	alcohol_freq.5	0
Calcium	calcium	Alcohol intake (1-2/week)	alcohol_freq.3	0		Creatinine	creatinine	Alcohol intake (Occasions)	alcohol_freq.5	0		Mean corpuscular hgb	mean_cor_haemoglobin	Platelet cnt	cnt_platelet	8.36021		Triglycerides	triglycerides	Alcohol intake (Occasions)	alcohol_freq.5	0
Total protein	total_protein	Alcohol intake (1-2/week)	alcohol_freq.3	0		LDL direct	ldl_direct	Alcohol intake (Occasions)	alcohol_freq.5	0		Apolipoprotein A	apolipoprotein_a	Monocyte percent	per_monocyte	8.34863		IGF-1	igf_1	Alcohol intake (Occasions)	alcohol_freq.5	0
HDL cholesterol	hdl_cholesterol	Alcohol intake (1-2/week)	alcohol_freq.3	0		Urea	urea	Alcohol intake (Occasions)	alcohol_freq.5	0		Platelet cnt	cnt_platelet	Creatinine in urine	urine_creat	8.34142		Apolipoprotein B	apolipoprotein_b	Alcohol intake (Occasions)	alcohol_freq.5	0
Glucose	glucose	Alcohol intake (1-2/week)	alcohol_freq.3	0		HbA1c	hba1c	Alcohol intake (Occasions)	alcohol_freq.5	0		Mean corpuscular hgb	mean_cor_haemoglobin	Blood Group (OO)	blood_group.OO	8.32987		Vitamin D	vitamin_d	Alcohol intake (Occasions)	alcohol_freq.5	0
Phosphate	phosphate	Alcohol intake (1-2/week)	alcohol_freq.3	0		Total bilirubin	total_bilirubin	Alcohol intake (Occasions)	alcohol_freq.5	0		Apolipoprotein B	apolipoprotein_b	Gamma glutamyltransferase	gamma_glutamyltr	8.3004		Testosterone	testosterone	Alcohol intake (Occasions)	alcohol_freq.5	0
Apolipoprotein A	apolipoprotein_a	Alcohol intake (1-2/week)	alcohol_freq.3	0		Triglycerides	triglycerides	Alcohol intake (Occasions)	alcohol_freq.5	0		Vitamin D	vitamin_d	Apolipoprotein B	apolipoprotein_b	8.28999		Albumin	albumin	Alcohol intake (Occasions)	alcohol_freq.5	0
Sex Hormone Binding Globulin	shbg	Alcohol intake (1-2/week)	alcohol_freq.3	0		IGF-1	igf_1	Alcohol intake (Occasions)	alcohol_freq.5	0		Testosterone	testosterone	Neutrophill cnt	cnt_neutrophill	8.27834		Calcium	calcium	Alcohol intake (Occasions)	alcohol_freq.5	0
Neuroticism Score	neuroticism_score	Alcohol intake (1-2/week)	alcohol_freq.3	0		Apolipoprotein B	apolipoprotein_b	Alcohol intake (Occasions)	alcohol_freq.5	0		Apolipoprotein A	apolipoprotein_a	Eosinophill cnt	cnt_eosinophill	8.2708		Total protein	total_protein	Alcohol intake (Occasions)	alcohol_freq.5	0
Townsend deprivation index	townsend_idx	Alcohol intake (1-2/week)	alcohol_freq.3	0		Vitamin D	vitamin_d	Alcohol intake (Occasions)	alcohol_freq.5	0		HDL cholesterol	hdl_cholesterol	Urea	urea	8.25646		HDL cholesterol	hdl_cholesterol	Alcohol intake (Occasions)	alcohol_freq.5	0
Alcohol intake (Occasions)	alcohol_freq.5	Alcohol intake (1-3/mth)	alcohol_freq.4	0		Testosterone	testosterone	Alcohol intake (Occasions)	alcohol_freq.5	0		IGF-1	igf_1	Creatinine in urine	urine_creat	8.25435		Glucose	glucose	Alcohol intake (Occasions)	alcohol_freq.5	0
Alcohol intake (Never)	alcohol_freq.6	Alcohol intake (1-3/mth)	alcohol_freq.4	0		Albumin	albumin	Alcohol intake (Occasions)	alcohol_freq.5	0		Waist hip ratio	whr	Alcohol drinker (Current)	alcohol_status.2	8.2541		Phosphate	phosphate	Alcohol intake (Occasions)	alcohol_freq.5	0
Cancer diagnosed by doctor	dx_cancer.1	Alcohol intake (1-3/mth)	alcohol_freq.4	0		Calcium	calcium	Alcohol intake (Occasions)	alcohol_freq.5	0		Cystatin C	cystatin_c	Alcohol intake (1-3/mth)	alcohol_freq.4	8.2161		Apolipoprotein A	apolipoprotein_a	Alcohol intake (Occasions)	alcohol_freq.5	0
Ethnic (Mixed)	ethnic.2	Alcohol intake (1-3/mth)	alcohol_freq.4	0		Total protein	total_protein	Alcohol intake (Occasions)	alcohol_freq.5	0		Cystatin C	cystatin_c	Platelet distribution width	platelet_dist_width	8.18961		Sex Hormone Binding Globulin	shbg	Alcohol intake (Occasions)	alcohol_freq.5	0
Ethnic (Asian/Asian British)	ethnic.3	Alcohol intake (1-3/mth)	alcohol_freq.4	0		HDL cholesterol	hdl_cholesterol	Alcohol intake (Occasions)	alcohol_freq.5	0		Chronic obstructive pulmonary disease	COPD_Doc_Self.1	Atrial Fibrillation	AF.1	8.14906		Neuroticism Score	neuroticism_score	Alcohol intake (Occasions)	alcohol_freq.5	0
Ethnic (Black/Black British)	ethnic.4	Alcohol intake (1-3/mth)	alcohol_freq.4	0		Glucose	glucose	Alcohol intake (Occasions)	alcohol_freq.5	0		LDL direct	ldl_direct	Gamma glutamyltransferase	gamma_glutamyltr	8.13759		Townsend deprivation index	townsend_idx	Alcohol intake (Occasions)	alcohol_freq.5	0
Ethnic (Chinese)	ethnic.5	Alcohol intake (1-3/mth)	alcohol_freq.4	0		Phosphate	phosphate	Alcohol intake (Occasions)	alcohol_freq.5	0		Monocyte percent	per_monocyte	Atrial Fibrillation	AF.1	8.12519		Cancer diagnosed by doctor	dx_cancer.1	Alcohol intake (Never)	alcohol_freq.6	0
Ethnic (Others)	ethnic.6	Alcohol intake (1-3/mth)	alcohol_freq.4	0		Apolipoprotein A	apolipoprotein_a	Alcohol intake (Occasions)	alcohol_freq.5	0		HDL cholesterol	hdl_cholesterol	Neutrophill percent	per_neutrophill	8.10984		Ethnic (Mixed)	ethnic.2	Alcohol intake (Never)	alcohol_freq.6	0
Smoking (Previous)	smoking_status.1	Alcohol intake (1-3/mth)	alcohol_freq.4	0		Sex Hormone Binding Globulin	shbg	Alcohol intake (Occasions)	alcohol_freq.5	0		Blood Group (OO)	blood_group.OO	Ethnic (Asian/Asian British)	ethnic.3	8.0778		Ethnic (Asian/Asian British)	ethnic.3	Alcohol intake (Never)	alcohol_freq.6	0
Smoking (Current)	smoking_status.2	Alcohol intake (1-3/mth)	alcohol_freq.4	0		Neuroticism Score	neuroticism_score	Alcohol intake (Occasions)	alcohol_freq.5	0		C-reactive protein	c_reactive_protein	Smoking (Current)	smoking_status.2	8.06628		Ethnic (Black/Black British)	ethnic.4	Alcohol intake (Never)	alcohol_freq.6	0
Blood Group (AB)	blood_group.AB	Alcohol intake (1-3/mth)	alcohol_freq.4	0		Townsend deprivation index	townsend_idx	Alcohol intake (Occasions)	alcohol_freq.5	0		Eosinophill cnt	cnt_eosinophill	Current age	current_age	8.0514		Ethnic (Chinese)	ethnic.5	Alcohol intake (Never)	alcohol_freq.6	0
Blood Group (AO)	blood_group.AO	Alcohol intake (1-3/mth)	alcohol_freq.4	0		Cancer diagnosed by doctor	dx_cancer.1	Alcohol intake (Never)	alcohol_freq.6	0		Calcium	calcium	Coronary artery disease	CAD.1	8.01535		Ethnic (Others)	ethnic.6	Alcohol intake (Never)	alcohol_freq.6	0
Blood Group (BB)	blood_group.BB	Alcohol intake (1-3/mth)	alcohol_freq.4	0		Ethnic (Mixed)	ethnic.2	Alcohol intake (Never)	alcohol_freq.6	0		Platelet distribution width	platelet_dist_width	Smoking (Previous)	smoking_status.1	7.99632		Smoking (Previous)	smoking_status.1	Alcohol intake (Never)	alcohol_freq.6	0
Blood Group (BO)	blood_group.BO	Alcohol intake (1-3/mth)	alcohol_freq.4	0		Ethnic (Asian/Asian British)	ethnic.3	Alcohol intake (Never)	alcohol_freq.6	0		Apolipoprotein A	apolipoprotein_a	Asthma	Asthma_Doc_Self.1	7.96813		Smoking (Current)	smoking_status.2	Alcohol intake (Never)	alcohol_freq.6	0
Blood Group (OO)	blood_group.OO	Alcohol intake (1-3/mth)	alcohol_freq.4	0		Ethnic (Black/Black British)	ethnic.4	Alcohol intake (Never)	alcohol_freq.6	0		C-reactive protein	c_reactive_protein	Alcohol intake (1-3/mth)	alcohol_freq.4	7.96232		Blood Group (AB)	blood_group.AB	Alcohol intake (Never)	alcohol_freq.6	0
Atrial Fibrillation	AF.1	Alcohol intake (1-3/mth)	alcohol_freq.4	0		Ethnic (Chinese)	ethnic.5	Alcohol intake (Never)	alcohol_freq.6	0		Diastolic Blood pressure	dia_blood_pressure	Treatments taken count	cnt_treatment	7.94212		Blood Group (AO)	blood_group.AO	Alcohol intake (Never)	alcohol_freq.6	0
Coronary artery disease	CAD.1	Alcohol intake (1-3/mth)	alcohol_freq.4	0		Ethnic (Others)	ethnic.6	Alcohol intake (Never)	alcohol_freq.6	0		Creatinine	creatinine	Eosinophill cnt	cnt_eosinophill	7.94021		Blood Group (BB)	blood_group.BB	Alcohol intake (Never)	alcohol_freq.6	0
Cognitive impairment	Cognitive_impairment.1	Alcohol intake (1-3/mth)	alcohol_freq.4	0		Smoking (Previous)	smoking_status.1	Alcohol intake (Never)	alcohol_freq.6	0		Neutrophill percent	per_neutrophill	Basophill percent	per_basophill	7.91434		Blood Group (BO)	blood_group.BO	Alcohol intake (Never)	alcohol_freq.6	0
Depression	Depression.1	Alcohol intake (1-3/mth)	alcohol_freq.4	0		Smoking (Current)	smoking_status.2	Alcohol intake (Never)	alcohol_freq.6	0		Wbc cnt	cnt_wbc	Hypertension	Hypertension.1	7.90829		Blood Group (OO)	blood_group.OO	Alcohol intake (Never)	alcohol_freq.6	0
Stroke	Haemorr_stroke.1	Alcohol intake (1-3/mth)	alcohol_freq.4	0		Blood Group (AB)	blood_group.AB	Alcohol intake (Never)	alcohol_freq.6	0		Alanine aminotransferase	alk_aminotr	Chronic obstructive pulmonary disease	COPD_Doc_Self.1	7.88476		Atrial Fibrillation	AF.1	Alcohol intake (Never)	alcohol_freq.6	0
Anxiety	Anxiety.1	Alcohol intake (1-3/mth)	alcohol_freq.4	0		Blood Group (AO)	blood_group.AO	Alcohol intake (Never)	alcohol_freq.6	0		Lymphocyte percent	per_lymphocyte	Hypertension	Hypertension.1	7.88218		Coronary artery disease	CAD.1	Alcohol intake (Never)	alcohol_freq.6	0
Psychosis	Psychosis.1	Alcohol intake (1-3/mth)	alcohol_freq.4	0		Blood Group (BB)	blood_group.BB	Alcohol intake (Never)	alcohol_freq.6	0		Waist circumference	waist_circum	Sleep Duration	sleep_duration	7.88051		Cognitive impairment	Cognitive_impairment.1	Alcohol intake (Never)	alcohol_freq.6	0
Bipolar	Bipolar.1	Alcohol intake (1-3/mth)	alcohol_freq.4	0		Blood Group (BO)	blood_group.BO	Alcohol intake (Never)	alcohol_freq.6	0		Urea	urea	Haemoglobin	haemoglobin	7.87436		Depression	Depression.1	Alcohol intake (Never)	alcohol_freq.6	0
Heart failure	Heart_failure.1	Alcohol intake (1-3/mth)	alcohol_freq.4	0		Blood Group (OO)	blood_group.OO	Alcohol intake (Never)	alcohol_freq.6	0		Type 2 diabetes mellitus	T2DM_ICD_Self.1	Ethnic (Asian/Asian British)	ethnic.3	7.8626		Stroke	Haemorr_stroke.1	Alcohol intake (Never)	alcohol_freq.6	0
Asthma	Asthma_Doc_Self.1	Alcohol intake (1-3/mth)	alcohol_freq.4	0		Atrial Fibrillation	AF.1	Alcohol intake (Never)	alcohol_freq.6	0		Alanine aminotransferase	alk_aminotr	Hypertension	Hypertension.1	7.86013		Anxiety	Anxiety.1	Alcohol intake (Never)	alcohol_freq.6	0
Chronic obstructive pulmonary disease	COPD_Doc_Self.1	Alcohol intake (1-3/mth)	alcohol_freq.4	0		Coronary artery disease	CAD.1	Alcohol intake (Never)	alcohol_freq.6	0		Total protein	total_protein	Body fat percent	body_fat_percent	7.80876		Psychosis	Psychosis.1	Alcohol intake (Never)	alcohol_freq.6	0
Type 1 diabetes mellitus	T1DM_ICD_Self.1	Alcohol intake (1-3/mth)	alcohol_freq.4	0		Cognitive impairment	Cognitive_impairment.1	Alcohol intake (Never)	alcohol_freq.6	0		Phosphate	phosphate	Cholesterol	cholesterol	7.79235		Bipolar	Bipolar.1	Alcohol intake (Never)	alcohol_freq.6	0
Type 2 diabetes mellitus	T2DM_ICD_Self.1	Alcohol intake (1-3/mth)	alcohol_freq.4	0		Depression	Depression.1	Alcohol intake (Never)	alcohol_freq.6	0		Urate	urate	Reticulocyte volume	mean_reticulocyte_vol	7.77084		Heart failure	Heart_failure.1	Alcohol intake (Never)	alcohol_freq.6	0
Hypertension	Hypertension.1	Alcohol intake (1-3/mth)	alcohol_freq.4	0		Stroke	Haemorr_stroke.1	Alcohol intake (Never)	alcohol_freq.6	0		Total bilirubin	total_bilirubin	Waist circumference	waist_circum	7.73132		Asthma	Asthma_Doc_Self.1	Alcohol intake (Never)	alcohol_freq.6	0
Current age	current_age	Alcohol intake (1-3/mth)	alcohol_freq.4	0		Anxiety	Anxiety.1	Alcohol intake (Never)	alcohol_freq.6	0		Coronary artery disease	CAD.1	Ethnic (Asian/Asian British)	ethnic.3	7.72754		Chronic obstructive pulmonary disease	COPD_Doc_Self.1	Alcohol intake (Never)	alcohol_freq.6	0
Sleep Duration	sleep_duration	Alcohol intake (1-3/mth)	alcohol_freq.4	0		Psychosis	Psychosis.1	Alcohol intake (Never)	alcohol_freq.6	0		Cholesterol	cholesterol	Potassium in urine	urine_potassium	7.71762		Type 1 diabetes mellitus	T1DM_ICD_Self.1	Alcohol intake (Never)	alcohol_freq.6	0
Self-report cancer count	cnt_cancers	Alcohol intake (1-3/mth)	alcohol_freq.4	0		Bipolar	Bipolar.1	Alcohol intake (Never)	alcohol_freq.6	0		Blood Group (OO)	blood_group.OO	Smoking (Previous)	smoking_status.1	7.71056		Type 2 diabetes mellitus	T2DM_ICD_Self.1	Alcohol intake (Never)	alcohol_freq.6	0
Self-report non-cancer count	cnt_noncancer	Alcohol intake (1-3/mth)	alcohol_freq.4	0		Heart failure	Heart_failure.1	Alcohol intake (Never)	alcohol_freq.6	0		Alkaline phosphatase	alk_phosphatase	Basophill percent	per_basophill	7.67857		Hypertension	Hypertension.1	Alcohol intake (Never)	alcohol_freq.6	0
Treatments taken count	cnt_treatment	Alcohol intake (1-3/mth)	alcohol_freq.4	0		Asthma	Asthma_Doc_Self.1	Alcohol intake (Never)	alcohol_freq.6	0		Vitamin D	vitamin_d	Red blood cell distribution width	rbc_dist_width	7.64736		Current age	current_age	Alcohol intake (Never)	alcohol_freq.6	0
Hip circumference	hip_circum	Alcohol intake (1-3/mth)	alcohol_freq.4	0		Chronic obstructive pulmonary disease	COPD_Doc_Self.1	Alcohol intake (Never)	alcohol_freq.6	0		Current age	current_age	Alcohol intake (Occasions)	alcohol_freq.5	7.6401		Sleep Duration	sleep_duration	Alcohol intake (Never)	alcohol_freq.6	0
Waist circumference	waist_circum	Alcohol intake (1-3/mth)	alcohol_freq.4	0		Type 1 diabetes mellitus	T1DM_ICD_Self.1	Alcohol intake (Never)	alcohol_freq.6	0		Haemoglobin	haemoglobin	Chronic obstructive pulmonary disease	COPD_Doc_Self.1	7.60871		Self-report cancer count	cnt_cancers	Alcohol intake (Never)	alcohol_freq.6	0
Waist hip ratio	whr	Alcohol intake (1-3/mth)	alcohol_freq.4	0		Type 2 diabetes mellitus	T2DM_ICD_Self.1	Alcohol intake (Never)	alcohol_freq.6	0		Scatter reticulocyte percent	per_scatter_reticulo	Type 2 diabetes mellitus	T2DM_ICD_Self.1	7.58868		Self-report non-cancer count	cnt_noncancer	Alcohol intake (Never)	alcohol_freq.6	0
Weight	weight	Alcohol intake (1-3/mth)	alcohol_freq.4	0		Hypertension	Hypertension.1	Alcohol intake (Never)	alcohol_freq.6	0		Mean platelet volume	mean_platelet_vol	Cognitive impairment	Cognitive_impairment.1	7.58839		Treatments taken count	cnt_treatment	Alcohol intake (Never)	alcohol_freq.6	0
Body mass index	bmi	Alcohol intake (1-3/mth)	alcohol_freq.4	0		Current age	current_age	Alcohol intake (Never)	alcohol_freq.6	0		Gamma glutamyltransferase	gamma_glutamyltr	Stroke	Haemorr_stroke.1	7.58779		Hip circumference	hip_circum	Alcohol intake (Never)	alcohol_freq.6	0
Body fat percent	body_fat_percent	Alcohol intake (1-3/mth)	alcohol_freq.4	0		Sleep Duration	sleep_duration	Alcohol intake (Never)	alcohol_freq.6	0		Body mass index	bmi	Anxiety	Anxiety.1	7.57529		Waist circumference	waist_circum	Alcohol intake (Never)	alcohol_freq.6	0
Creatinine in urine	urine_creat	Alcohol intake (1-3/mth)	alcohol_freq.4	0		Self-report cancer count	cnt_cancers	Alcohol intake (Never)	alcohol_freq.6	0		IGF-1	igf_1	Neutrophill percent	per_neutrophill	7.57215		Waist hip ratio	whr	Alcohol intake (Never)	alcohol_freq.6	0
Sodium in urine	urine_sodium	Alcohol intake (1-3/mth)	alcohol_freq.4	0		Self-report non-cancer count	cnt_noncancer	Alcohol intake (Never)	alcohol_freq.6	0		Total bilirubin	total_bilirubin	Mean sphered cell volume	mean_sph_cell_vol	7.55388		Weight	weight	Alcohol intake (Never)	alcohol_freq.6	0
Diastolic Blood pressure	dia_blood_pressure	Alcohol intake (1-3/mth)	alcohol_freq.4	0		Treatments taken count	cnt_treatment	Alcohol intake (Never)	alcohol_freq.6	0		HDL cholesterol	hdl_cholesterol	C-reactive protein	c_reactive_protein	7.54552		Body mass index	bmi	Alcohol intake (Never)	alcohol_freq.6	0
Pulse rate	pulse_rate	Alcohol intake (1-3/mth)	alcohol_freq.4	0		Hip circumference	hip_circum	Alcohol intake (Never)	alcohol_freq.6	0		Sex Hormone Binding Globulin	shbg	IGF-1	igf_1	7.52986		Body fat percent	body_fat_percent	Alcohol intake (Never)	alcohol_freq.6	0
Systolic Blood pressure	sys_blood_pressure	Alcohol intake (1-3/mth)	alcohol_freq.4	0		Waist circumference	waist_circum	Alcohol intake (Never)	alcohol_freq.6	0		Cystatin C	cystatin_c	Mean sphered cell volume	mean_sph_cell_vol	7.52265		Creatinine in urine	urine_creat	Alcohol intake (Never)	alcohol_freq.6	0
Potassium in urine	urine_potassium	Alcohol intake (1-3/mth)	alcohol_freq.4	0		Waist hip ratio	whr	Alcohol intake (Never)	alcohol_freq.6	0		Rbc cnt	cnt_rbc	Heart failure	Heart_failure.1	7.50748		Sodium in urine	urine_sodium	Alcohol intake (Never)	alcohol_freq.6	0
Platelet cnt	cnt_platelet	Alcohol intake (1-3/mth)	alcohol_freq.4	0		Weight	weight	Alcohol intake (Never)	alcohol_freq.6	0		HbA1c	hba1c	Lymphocyte cnt	cnt_lymphocyte	7.49581		Diastolic Blood pressure	dia_blood_pressure	Alcohol intake (Never)	alcohol_freq.6	0
Rbc cnt	cnt_rbc	Alcohol intake (1-3/mth)	alcohol_freq.4	0		Body mass index	bmi	Alcohol intake (Never)	alcohol_freq.6	0		Gamma glutamyltransferase	gamma_glutamyltr	Basophill percent	per_basophill	7.48391		Pulse rate	pulse_rate	Alcohol intake (Never)	alcohol_freq.6	0
Wbc cnt	cnt_wbc	Alcohol intake (1-3/mth)	alcohol_freq.4	0		Body fat percent	body_fat_percent	Alcohol intake (Never)	alcohol_freq.6	0		Platelet cnt	cnt_platelet	Waist circumference	waist_circum	7.48315		Systolic Blood pressure	sys_blood_pressure	Alcohol intake (Never)	alcohol_freq.6	0
Haematocrit percent	haematocrit_	Alcohol intake (1-3/mth)	alcohol_freq.4	0		Creatinine in urine	urine_creat	Alcohol intake (Never)	alcohol_freq.6	0		IGF-1	igf_1	Red blood cell distribution width	rbc_dist_width	7.4579		Potassium in urine	urine_potassium	Alcohol intake (Never)	alcohol_freq.6	0
Haemoglobin	haemoglobin	Alcohol intake (1-3/mth)	alcohol_freq.4	0		Sodium in urine	urine_sodium	Alcohol intake (Never)	alcohol_freq.6	0		Cystatin C	cystatin_c	Blood Group (OO)	blood_group.OO	7.45616		Platelet cnt	cnt_platelet	Alcohol intake (Never)	alcohol_freq.6	0
Mean corpuscular hgb conc	mean_cor_hae_con	Alcohol intake (1-3/mth)	alcohol_freq.4	0		Diastolic Blood pressure	dia_blood_pressure	Alcohol intake (Never)	alcohol_freq.6	0		Vitamin D	vitamin_d	Self-report non-cancer count	cnt_noncancer	7.44912		Rbc cnt	cnt_rbc	Alcohol intake (Never)	alcohol_freq.6	0
Mean corpuscular hgb	mean_cor_haemoglobin	Alcohol intake (1-3/mth)	alcohol_freq.4	0		Pulse rate	pulse_rate	Alcohol intake (Never)	alcohol_freq.6	0		Sodium in urine	urine_sodium	Heart failure	Heart_failure.1	7.42225		Wbc cnt	cnt_wbc	Alcohol intake (Never)	alcohol_freq.6	0
Mean corpuscular volume	mean_corpuscular	Alcohol intake (1-3/mth)	alcohol_freq.4	0		Systolic Blood pressure	sys_blood_pressure	Alcohol intake (Never)	alcohol_freq.6	0		Scatter reticulocyte percent	per_scatter_reticulo	Creatinine in urine	urine_creat	7.41195		Haematocrit percent	haematocrit_	Alcohol intake (Never)	alcohol_freq.6	0
Mean platelet volume	mean_platelet_vol	Alcohol intake (1-3/mth)	alcohol_freq.4	0		Potassium in urine	urine_potassium	Alcohol intake (Never)	alcohol_freq.6	0		Platelet cnt	cnt_platelet	Chronic obstructive pulmonary disease	COPD_Doc_Self.1	7.4107		Haemoglobin	haemoglobin	Alcohol intake (Never)	alcohol_freq.6	0
Platelet crit	platelet_crit	Alcohol intake (1-3/mth)	alcohol_freq.4	0		Platelet cnt	cnt_platelet	Alcohol intake (Never)	alcohol_freq.6	0		Glucose	glucose	LDL direct	ldl_direct	7.39638		Mean corpuscular hgb conc	mean_cor_hae_con	Alcohol intake (Never)	alcohol_freq.6	0
Platelet distribution width	platelet_dist_width	Alcohol intake (1-3/mth)	alcohol_freq.4	0		Rbc cnt	cnt_rbc	Alcohol intake (Never)	alcohol_freq.6	0		Rbc cnt	cnt_rbc	Weight	weight	7.38394		Mean corpuscular hgb	mean_cor_haemoglobin	Alcohol intake (Never)	alcohol_freq.6	0
Red blood cell distribution width	rbc_dist_width	Alcohol intake (1-3/mth)	alcohol_freq.4	0		Wbc cnt	cnt_wbc	Alcohol intake (Never)	alcohol_freq.6	0		Alkaline phosphatase	alk_phosphatase	Atrial Fibrillation	AF.1	7.36229		Mean corpuscular volume	mean_corpuscular	Alcohol intake (Never)	alcohol_freq.6	0
Basophill cnt	cnt_basophill	Alcohol intake (1-3/mth)	alcohol_freq.4	0		Haematocrit percent	haematocrit_	Alcohol intake (Never)	alcohol_freq.6	0		Triglycerides	triglycerides	Alanine aminotransferase	alk_aminotr	7.35188		Mean platelet volume	mean_platelet_vol	Alcohol intake (Never)	alcohol_freq.6	0
Eosinophill cnt	cnt_eosinophill	Alcohol intake (1-3/mth)	alcohol_freq.4	0		Haemoglobin	haemoglobin	Alcohol intake (Never)	alcohol_freq.6	0		Monocyte cnt	cnt_monocyte	Body fat percent	body_fat_percent	7.34665		Platelet crit	platelet_crit	Alcohol intake (Never)	alcohol_freq.6	0
Lymphocyte cnt	cnt_lymphocyte	Alcohol intake (1-3/mth)	alcohol_freq.4	0		Mean corpuscular hgb conc	mean_cor_hae_con	Alcohol intake (Never)	alcohol_freq.6	0		Self-report non-cancer count	cnt_noncancer	Stroke	Haemorr_stroke.1	7.3466		Platelet distribution width	platelet_dist_width	Alcohol intake (Never)	alcohol_freq.6	0
Monocyte cnt	cnt_monocyte	Alcohol intake (1-3/mth)	alcohol_freq.4	0		Mean corpuscular hgb	mean_cor_haemoglobin	Alcohol intake (Never)	alcohol_freq.6	0		Apolipoprotein A	apolipoprotein_a	Platelet distribution width	platelet_dist_width	7.34031		Red blood cell distribution width	rbc_dist_width	Alcohol intake (Never)	alcohol_freq.6	0
Neutrophill cnt	cnt_neutrophill	Alcohol intake (1-3/mth)	alcohol_freq.4	0		Mean corpuscular volume	mean_corpuscular	Alcohol intake (Never)	alcohol_freq.6	0		Aspartate aminotransferase	aspartate_aminotr	Scatter reticulocyte percent	per_scatter_reticulo	7.32518		Basophill cnt	cnt_basophill	Alcohol intake (Never)	alcohol_freq.6	0
Nucleated rbc cnt	cnt_nucl_rbc	Alcohol intake (1-3/mth)	alcohol_freq.4	0		Mean platelet volume	mean_platelet_vol	Alcohol intake (Never)	alcohol_freq.6	0		Total protein	total_protein	Basophill cnt	cnt_basophill	7.32345		Eosinophill cnt	cnt_eosinophill	Alcohol intake (Never)	alcohol_freq.6	0
Basophill percent	per_basophill	Alcohol intake (1-3/mth)	alcohol_freq.4	0		Platelet crit	platelet_crit	Alcohol intake (Never)	alcohol_freq.6	0		Monocyte percent	per_monocyte	Treatments taken count	cnt_treatment	7.32315		Lymphocyte cnt	cnt_lymphocyte	Alcohol intake (Never)	alcohol_freq.6	0
Eosinophill percent	per_eosinophill	Alcohol intake (1-3/mth)	alcohol_freq.4	0		Platelet distribution width	platelet_dist_width	Alcohol intake (Never)	alcohol_freq.6	0		Monocyte cnt	cnt_monocyte	Waist circumference	waist_circum	7.31701		Monocyte cnt	cnt_monocyte	Alcohol intake (Never)	alcohol_freq.6	0
Lymphocyte percent	per_lymphocyte	Alcohol intake (1-3/mth)	alcohol_freq.4	0		Red blood cell distribution width	rbc_dist_width	Alcohol intake (Never)	alcohol_freq.6	0		Apolipoprotein A	apolipoprotein_a	Neutrophill cnt	cnt_neutrophill	7.3086		Neutrophill cnt	cnt_neutrophill	Alcohol intake (Never)	alcohol_freq.6	0
Monocyte percent	per_monocyte	Alcohol intake (1-3/mth)	alcohol_freq.4	0		Basophill cnt	cnt_basophill	Alcohol intake (Never)	alcohol_freq.6	0		Total protein	total_protein	Chronic obstructive pulmonary disease	COPD_Doc_Self.1	7.29266		Nucleated rbc cnt	cnt_nucl_rbc	Alcohol intake (Never)	alcohol_freq.6	0
Neutrophill percent	per_neutrophill	Alcohol intake (1-3/mth)	alcohol_freq.4	0		Eosinophill cnt	cnt_eosinophill	Alcohol intake (Never)	alcohol_freq.6	0		HbA1c	hba1c	Creatinine	creatinine	7.28988		Basophill percent	per_basophill	Alcohol intake (Never)	alcohol_freq.6	0
Nucleated rbc percent	per_nucl_rbc	Alcohol intake (1-3/mth)	alcohol_freq.4	0		Lymphocyte cnt	cnt_lymphocyte	Alcohol intake (Never)	alcohol_freq.6	0		Phosphate	phosphate	Albumin	albumin	7.28554		Eosinophill percent	per_eosinophill	Alcohol intake (Never)	alcohol_freq.6	0
Reticulocyte cnt	cnt_reticulocyte	Alcohol intake (1-3/mth)	alcohol_freq.4	0		Monocyte cnt	cnt_monocyte	Alcohol intake (Never)	alcohol_freq.6	0		Apolipoprotein B	apolipoprotein_b	Lymphocyte cnt	cnt_lymphocyte	7.23625		Lymphocyte percent	per_lymphocyte	Alcohol intake (Never)	alcohol_freq.6	0
Scatter reticulocyte cnt	cnt_scatter_reticulo	Alcohol intake (1-3/mth)	alcohol_freq.4	0		Neutrophill cnt	cnt_neutrophill	Alcohol intake (Never)	alcohol_freq.6	0		Total protein	total_protein	Urea	urea	7.23554		Monocyte percent	per_monocyte	Alcohol intake (Never)	alcohol_freq.6	0
Immature reticulocyte fraction	fr_immature_reticulo	Alcohol intake (1-3/mth)	alcohol_freq.4	0		Nucleated rbc cnt	cnt_nucl_rbc	Alcohol intake (Never)	alcohol_freq.6	0		HDL cholesterol	hdl_cholesterol	Creatinine	creatinine	7.23358		Neutrophill percent	per_neutrophill	Alcohol intake (Never)	alcohol_freq.6	0
Reticulocyte volume	mean_reticulocyte_vol	Alcohol intake (1-3/mth)	alcohol_freq.4	0		Basophill percent	per_basophill	Alcohol intake (Never)	alcohol_freq.6	0		Eosinophill percent	per_eosinophill	Type 2 diabetes mellitus	T2DM_ICD_Self.1	7.21498		Nucleated rbc percent	per_nucl_rbc	Alcohol intake (Never)	alcohol_freq.6	0
Mean sphered cell volume	mean_sph_cell_vol	Alcohol intake (1-3/mth)	alcohol_freq.4	0		Eosinophill percent	per_eosinophill	Alcohol intake (Never)	alcohol_freq.6	0		Cystatin C	cystatin_c	Immature reticulocyte fraction	fr_immature_reticulo	7.20992		Reticulocyte cnt	cnt_reticulocyte	Alcohol intake (Never)	alcohol_freq.6	0
Reticulocyte percent	per_reticulocyte	Alcohol intake (1-3/mth)	alcohol_freq.4	0		Lymphocyte percent	per_lymphocyte	Alcohol intake (Never)	alcohol_freq.6	0		Neutrophill cnt	cnt_neutrophill	Waist hip ratio	whr	7.2028		Scatter reticulocyte cnt	cnt_scatter_reticulo	Alcohol intake (Never)	alcohol_freq.6	0
Scatter reticulocyte percent	per_scatter_reticulo	Alcohol intake (1-3/mth)	alcohol_freq.4	0		Monocyte percent	per_monocyte	Alcohol intake (Never)	alcohol_freq.6	0		Glucose	glucose	Testosterone	testosterone	7.18603		Immature reticulocyte fraction	fr_immature_reticulo	Alcohol intake (Never)	alcohol_freq.6	0
Cystatin C	cystatin_c	Alcohol intake (1-3/mth)	alcohol_freq.4	0		Neutrophill percent	per_neutrophill	Alcohol intake (Never)	alcohol_freq.6	0		LDL direct	ldl_direct	Blood Group (OO)	blood_group.OO	7.18074		Reticulocyte volume	mean_reticulocyte_vol	Alcohol intake (Never)	alcohol_freq.6	0
Alanine aminotransferase	alk_aminotr	Alcohol intake (1-3/mth)	alcohol_freq.4	0		Nucleated rbc percent	per_nucl_rbc	Alcohol intake (Never)	alcohol_freq.6	0		Total bilirubin	total_bilirubin	Cholesterol	cholesterol	7.15765		Mean sphered cell volume	mean_sph_cell_vol	Alcohol intake (Never)	alcohol_freq.6	0
Alkaline phosphatase	alk_phosphatase	Alcohol intake (1-3/mth)	alcohol_freq.4	0		Reticulocyte cnt	cnt_reticulocyte	Alcohol intake (Never)	alcohol_freq.6	0		Type 2 diabetes mellitus	T2DM_ICD_Self.1	Cognitive impairment	Cognitive_impairment.1	7.15396		Reticulocyte percent	per_reticulocyte	Alcohol intake (Never)	alcohol_freq.6	0
Cholesterol	cholesterol	Alcohol intake (1-3/mth)	alcohol_freq.4	0		Scatter reticulocyte cnt	cnt_scatter_reticulo	Alcohol intake (Never)	alcohol_freq.6	0		Total bilirubin	total_bilirubin	Mean platelet volume	mean_platelet_vol	7.14751		Scatter reticulocyte percent	per_scatter_reticulo	Alcohol intake (Never)	alcohol_freq.6	0
[truncated: 5,046 more rows]

[truncated: 9 more sheets: TableS5_SHapInteract(lite), TableS6_Hyperparameters, Table S7a LR models AUC-ROC , Table S7b LR topk%VsLowestk% RR, Table S8 simulation experiments, Decision Curve, Predictiveness Curve, ROC, Percentile Plot]
