# Supplementary material for: Uncovering Clinical Risk Factors and Predicting Severe COVID-19 Cases Using UK Biobank Data: Machine Learning Approach
Source: JMIR Public Health Surveill. 2021 Sep 30;7(9):e29544. doi: 10.2196/29544 (PMC8485986; doi:10.2196/29544)
Supplement: Multimedia Appendix 3 [file publichealth_v7i9e29544_app3.xlsx]

## Sheet: FigS1 ShapPlot_by_pval(full)
Shapley Dependency plot of top 30 features sorted by p-value (FULL)
Cohort A						Cohort B
Cohort C						Cohort D
Shapley Dependency plot of top 15 features sorted by p-value (FULL)
Cohort A						Cohort B
Cohort C						Cohort D

## Sheet: FigS2 shapPlot_by_pval(lite)
Shapley Dependency plot of top 30 features sorted by p-value (LITE)
Cohort A						Cohort B
Cohort C						Cohort D
Shapley Dependency plot of top 15 features sorted by p-value (LITE)
Cohort A						Cohort B
Cohort C						Cohort D

## Sheet: FigS3_ShapPlot_by_absShap(full)
Shapley Dependency plot of top 30 features sorted by Shapley Value (FULL)
Cohort A						Cohort B
Cohort C						Cohort D
Shapley Dependency plot of top 15 features sorted by Shapley Value (FULL)
Cohort A						Cohort B
Cohort C						Cohort D

## Sheet: FigS4_ShapPlot_by_absShap(lite)
Shapley Dependency plot of top 30 features sorted by Shapley Value (LITE)
Cohort A						Cohort B
Cohort C						Cohort D
Shapley Dependency plot of top 15 features sorted by Shapley Value (LITE)
Cohort A						Cohort B
Cohort C						Cohort D

## Sheet: Fig S5a VarImp_byGain(full)
Top 30 Var importance plots by XGBoost for Model A, B, C and D (Full Model).

## Sheet: Fig S5b VarImp_byGain(lite)
Top 15 Var importance plots by XGBoost for Model A, B, C and D (Lite Model).

## Sheet: FigS6_calibration (FULL)
Recalibration of model (FULL) for predicting covid-19 severity risk
COHORT A	No recalibrate	Platt	Isotonic	Beta
AUC	0.723	0.717
Hosmer-lemeshow p-val	0.0253652	0.00453895	4.75027e-05	0.0076349
ECE	0.0223983	0.0219834	0.0543231	0.0404159
MCE	0.0442041	0.0775126	0.25496	0.0943487
Reliability Diagram
COHORT B	No recalibrate	Platt	Isotonic	Beta
AUC	0.814	0.8
Hosmer-lemeshow p-val	4.65373e-09	1.11022e-16	1.33898e-05	0.014824
ECE	0.144177	0.305132	0.262372	0.112213
MCE	0.5986	0.940824	0.75	0.263502
Reliability Diagram
COHORT C	No recalibrate	Platt	Isotonic	Beta
AUC	0.696	0.693
Hosmer-lemeshow p-val	0	0.000394624	0.995463	0.154024
ECE	0.367795	0.168631	0.143949	0.156575
MCE	0.72118	0.443209	0.25	0.320134
Reliability Diagram
COHORT D	No recalibrate	Platt	Isotonic	Beta
AUC	0.8253	0.827
Hosmer-lemeshow p-val	0	0.149312	0.319769	0.999065
ECE	0.457339	0.25272	0.202836	0.0142845
MCE	0.71221	0.507386	0.5	0.0285264
Reliability Diagram

## Sheet: FigS7_calibration (LITE)
Recalibration of model (LITE) for predicting covid-19 severity risk
COHORT A	No recalibrate	Platt	Isotonic	Beta
AUC	0.716	0.711
Hosmer-lemeshow p-val	0.0700737	0.492753	0.00283021	0.0335069
ECE	0.0268505	0.0170849	0.0524466	0.0743052
MCE	0.0862617	0.0370336	0.16666	0.493431
Reliability Diagram
COHORT B	No recalibrate	Platt	Isotonic	Beta
AUC	0.818	0.814
Hosmer-lemeshow p-val	7.75093e-08	5.41955e-12	0.003421	0.00363469
ECE	0.0919663	0.297721	0.144793	0.0472615
MCE	0.327062	0.804809	0.5	0.134866
Reliability Diagram
COHORT C	No recalibrate	Platt	Isotonic	Beta
AUC	0.696	0.696
Hosmer-lemeshow p-val	0	0.000903008	0.776632	0.972062
ECE	0.309085	0.139082	0.0767705	0.0235579
MCE	0.582686	0.277984	0.135266	0.0590271
Reliability Diagram
COHORT D	No recalibrate	Platt	Isotonic	Beta
AUC	0.83	0.824
Hosmer-lemeshow p-val	0	0.00264467	0.929914	0.960393
ECE	0.476068	0.339339	0.348222	0.120556
MCE	0.905495	0.768173	1	0.238519
Reliability Diagram

## Sheet: FigS8_Interactive(full)
Shapley Interaction plot (Full Model)
Cohort A	Cohort B
Cohort C	Cohort D

## Sheet: FigS9_Interactive(lite)
Shapley Interaction plot (Lite Model)
Cohort A	Cohort B
Cohort C	Cohort D

[truncated: 2 more sheets: Fig S10SHAP Decision Plot, Fig S11 Kmeans-sparse full mod]
